# Supplementary material for: Predictive value of circulating PD-1hiCXCR5− peripheral T helper cells in systemic inflammatory response syndrome after percutaneous nephrolithotomy
Source: Front Med (Lausanne). 2025 Mar 12;12:1483273. doi: 10.3389/fmed.2025.1483273 (PMC11936878; doi:10.3389/fmed.2025.1483273)
Supplement: Supplementary file 1 [file Table_1.xlsx]

## Sheet: Sheet1
ID	Gender	Age	Stone side	Stone density	Stone burden	Hydronephrosis	Staghorn calculi	Operation time	BMI	diabetes	hypertension	WBC-pre	neutrophil-pre	lymphocyte-pre	hemoglobin-pre	urine protein-pre	urine nitrite-pre	urine leukocytes-pre	hematuria-pre	urine bacteria-pre	total protein-pre	albumin-pre	globulin-pre	AGR-pre	BUN-pre	creatinine-pre	uric acid-pre	IL-6-pre	CD4	CD4CD45RO	tfh	tph	respiratory rate-post	temperature-post	heart rate-post	WBC-post
33241045	F	55	L	470	441.28	1	0	97	27.85	0	0	4.9	2.62	1.76	122	0	0	0	0	0	61.9	38.4	23.5	1.63	6.07	59	392	23.5	18	14.8	14.6	27.2	18	37.3	89	5.9
33968776	F	71	L	560	1930.56	0	0	50	28.76	0	0	3.9	1.72	1.71	119	1	0	1	1	0	63.5	39.9	23.6	1.69	6	66	549	12	26.7	10.9	2.4	17.9	20	37	76	4.3
33588354	F	28	R	621	144	1	0	60	24.38	0	0	7.9	4.95	2.44	110	0	0	0	0	0	74.2	44.3	29.9	1.48	6.14	49	246	3.8	25.8	36.7	7.3	12.5	18	37.1	78	7.6
35106300	M	65	L	627	69.3	1	0	55	29.06	0	0	6.3	3.41	2.03	152	0	0	1	1	0	70.2	42.2	28	1.51	6.37	101	415		64.7	15	10.7	19.4	18	37	77	7.2
700468183	M	51	R	643	2037.75	1	0	102	30.67	0	0	8.8	6.2	1.99	154	1	0	1	1	1	60.9	36.8	24.1	1.53	5.77	81	407	17.2	27.5	44.8	12.1	19.9	18	36.8	76	10.2
700353188	M	62	L	669	577.2	0	1	45	23.62	1	1	4.6	2.9	1.12	138	0	0	0	1	0	61.5	42.8	18.7	2.29	6.92	86	404	12.3	68.3	19.6	2.3	23.4	19	36.8	82	5.1
700397437	M	40	R	705	258.209	0	0	95	25.35	0	0	5.8	3.04	2.14	154	0	0	1	0	1	71.7	43	28.7	1.5	3.78	82	369		61.7	42	6.5	7.7	23	36.9	88	12.4
700463911	M	66	L	850	192.234	1	0	109	29.03	0	0	8.9	5.11	2.96	139	0	0	1	1	0	73.6	43.5	30.1	1.45	11.56	120	283	37.6	70.3	16.6	4.6	16	18	37	85	9.2
700334011	M	56	L	894	356.6	1	0	60	27.34	0	0	6.4	3.01	2.36	144	0	0	1	0	1	66.6	41.7	24.9	1.67	7.83	85	408		49.4	20.1	1.2	9.3	22	36.9	84	13.1
090049830	M	32	L	920	129.464	1	0	58	25.62	0	0	5.1	3.12	1.32	152	0	0	0	1	0	72	44.4	27.6	1.61	5.3	64	446		28.4	6.9	2.4	22.9	18	37	87	7.3
920168364	F	29	R	929	258.06	1	0	60	23.88	0	0	6.7	5.1	1.02	124	0	0	1	1	1	65.9	40.8	25.1	1.63	3.28	81	367	16.9	64.5	30.3	2.2	11.8	20	37.56	74	7.2
35146124	M	68	R	934	243.96	0	0	89	22.28	0	0	2.9	1.45	1.01	103	0	0	0	0	0	59.6	39.4	20.2	1.95	9.03	103	391	13.5	52.8	44	10.7	21.8	19	37.1	80	4.6
33556851	M	49	L	939	270	0	0	83	26.37	0	0	7.3	4.13	2.74	143	1	0	1	1	0	64.8	40.8	24	1.7	5.94	59	420		26.4	4.1	1	4.4	22	37.2	98	5.3
700133102	M	20	R	959	145.525	0	0	80	19.94	0	0	6.3	3.61	2.16	143	0	0	0	0	1	62.2	42.3	19.9	2.13	4.33	54	239	8.6	65.4	36.3	10.2	4.2	21	37.2	97	5.3
920139485	M	43	L	968	256.823	1	0	50	23.15	0	0	6.1	2.95	2.25	144	0	0	0	1	0								4.2	52.7	14.1	5.1	7.1	21	37.2	96	7.7
35625986	F	63	L	1021	438.581	1	0	125	33.29	0	1	5.6	3.15	1.52	139	0	1	1	1	1	73.7	43	30.7	1.4	7.49	70	341	28.8	52.9	21.6	6	21.8	18	38.1	86	8.9
11108366	M	40	R	1032	176.249	0	0	80	25.95	0	0	7.6	4.63	2.08	147	1	0	1	1	1	74.9	45.2	29.7	1.57	5.99	58	293		51	42.3	9.4	10.8	23	37	98	7.6
32689029	M	42	L	1051	396.359	1	0	87	30.78	0	0	9.2	5.96	2.43	139	1	0	1	1	0	62.8	42.2	20.6	2.05	4.62	78	374	3.7	53.3	11.5	9	11.8	19	37	89	11.8
30357451	F	68	R	1063	126.063	0	0	57	20.51	1	1	6.3	3.6	2.05	128	0	0	1	1	0	62	37.6	24.4	1.54	4.57	48	258		48.4	30.8	9.7	7	19	37	80	3.4
905100427	F	55	R	1075	152.46	1	0	63	18.37	0	0	6.9	4.16	1.94	116	0	0	1	1	1	56.7	34.3	22.4	1.53	4.77	50	176	696.2	42.2	3.8	9.6	14.5	19	37	76	11.6
31136520	M	46	L	1090	248.908	1	0	105	25.38	0	0	9.8	4.66	4.3	146	0	0	1	1	1	64.8	43.3	21.5	2.01	4.76	61	314	4.8	28.3	11.2	4.5	14	20	37.1	97	7.8
900720619	M	47	R	1107	649.116	1	0	64	23.66	0	0	8.8	5.89	2.03	151	1	0	1	1	1	68.1	43.3	24.8	1.75	6.73	102	319	47.9	32.4	31.5	13.8	7.6	21	37.4	86	10.1
920182993	M	46	L	1107	117	1	0	85	24.51	1	0	7.8	4.65	2.31	142	0	0	1	1	0	68	45.4	22.6	2.01	5.55	111	254	57.8	82.7	35.1	5	11.3	20	38.8	108	12.2
902422900	F	51	R	1147	85.68	1	0	70	20.83	0	0	4.8	2.78	1.52	120	0	0	1	0	1	61.9	39.2	22.7	1.73	3.9	58	181	27.5	50.6	29.2	6.4	10.9	19	38.1	100	10
33364625	F	78	L	1155	236.6	1	0	113	26.67	0	0	8.7	5.95	1.66	134	0	0	1	0	1	74.7	38.8	35.9	1.08	4.38	88	347	62.2	36.9	44.4	6	7.7	18	37.2	74	11.1
34634494	M	36	L	1213	227.416	0	0	79	27.82	0	0	7	4	2.1	147	1	0	0	0	0	64.4	42	22.4	1.88	4.1	62	415		11.4	36	13.9	14.1	23	37	90	14.0
32269985	F	57	R	1249	108	1	0	120	22.76	0	0	4.8	2.57	1.82	125	0	0	0	0	0	68.7	40.2	28.5	1.41	5.75	52	221		24	40.1	2.2	21.7	19	37	80	6.4
30872785	F	63	L	1251	330	1	0	110	28.04	0	1	5.5	2.29	2.47	151	0	0	0	0	0	70.7	42.3	28.4	1.49	6	58	451	43.5	47.9	42.8	6.2	29.2	18	37.3	96	9.6
700280838	F	31	R	1265	90.95	1	0	105	20.43	0	0	5.3	2.99	1.76	125	0	0	0	0	0	64.6	41.3	23.3	1.77	3.86	55	231	19.1	32.3	40.8	10.1	20.6	19	37.5	90	11.4
35148294	M	60	L	1269	1512	1	0	120	24.22	0	0	6.4	2.84	2.62	128	1	0	1	1	0	58.8	37.2	21.6	1.72	5.65	117	460	10.3	53.5	46.7	2	21.9	19	37	80	9.1
920133188	F	61	R	1273	91.5	0	0	80	19.98	0	0	4.8	2.79	1.69	121	0	0	0	0	1	67.2	40.3	26.9	1.5	5.89	39	204		64	29.5	2.3	1.2	21	36.9	78	12.8
31004081	M	53	L	1298	322.26	1	0	90	25.71	0	0	4.6	2.51	1.59	144	0	0	1	0	0	68.1	41	27.1	1.51	6.38	87	341		50.2	17.5	13.7	3.8	22	36.8	96	5.3
904012700	F	69	R	1311	636.44	1	0	85	29.21	1	1	7.6	4.71	1.84	122	1	1	1	1	1	68.3	40.2	28.1	1.43	4.3	65	353	745.4	73	41.5	4.4	5.8	22	38.1	84	21.9
35584680	M	35	L	1312	115.2	1	0	73	20.32	0	0	7.1	4.09	2.34	151	1	0	0	1	0	65.5	41.7	23.8	1.75	5.2	69	306	46.8	28.1	2.5	7	7.1	22	37.8	96	8.2
700441065	F	59	L	1321	121	1	0	70	25.3	0	0	5.9	3.53	1.94	127	0	0	0	1	1	77.6	43.5	34.1	1.28	5.29	58	281		44	36.4	6.1	10.8	19	36.9	98	17.1
31301508	M	52	R	1323	180	1	0	68	25.26	1	1	5.4	3.59	1.13	101	1	0	1	0	0	66.5	37.5	29	1.29	10.48	137	393	11.4	16.4	20.7	10.6	12	18	37.1	78	6.4
700375822	F	74	R	1326	230	1	0	50	24.44	0	1	5.6	3.11	1.88	125	0	0	1	1	0	59.1	37.3	21.8	1.71	6.43	53	309	8.5	77.6	25.1	2.1	23	21	37.3	82	6.6
30243401	M	53	L	1326	324	1	0	63	23.92	0	0	6.9	3.26	2.93	152	0	0	0	1	0	74	42.6	31.4	1.36	8.71	82	454	6.6	76.3	36	1.3	23.1	18	36.7	90	6.3
903612166	M	46	L	1336	461.677	1	0	91	21.22	1	0	7.3	4.96	1.33	140	1	0	1	1	1	62	39.3	22.7	1.73	4.95	54	369	14.6	63.1	39.9	11	1.7	22	37	100	15.5
35511362	M	73	L	1337	748.44	0	0	90	23.51	0	1	5.6	3.81	1.18	102	0	0	1	1	0	69.5	41.2	28.3	1.46	5.58	73	367	29.1	51.3	25.2	1.7	29	18	37	93	6.8
700268625	M	60	L	1353	780	1	0	79	31.89	1	1	5.9	3.9	1.19	125	1	0	0	0	0	67.1	39.8	27.3	1.46	10.26	134		15.1	22	14.5	12.3	15.9	19	37.2	90	5.8
090074055	M	28	L	1354	210.04	1	0	60	21.22	0	0	5.2	2.11	2.63	150	0	0	0	1	0	65.2	43.5	21.7	2	4.7	72	308	5.7	9.7	9.7	1	23.7	18	37.2	74	7
32291308	F	33	R	1356	227.94	1	0	60	22.49	0	0	8.1	4.5	2.87	131	1	0	1	1	0	68.2	41.3	26.9	1.54	5.2	35	350	8.7	23.9	43.4	6.1	28.5	18	37	76	6.3
35649416	M	55	L	1356	485.224	1	0	80	24.49	1	0	7.1	3.87	2.42	137	0	0	1	1	0	64.6	39.5	25.1	1.57	5.91	59	316	32.4	52.7	8.7	4.8	27.3	19	37	82	7.7
905354836	M	57	R	1361	558.25	0	0	50	19.03	0	0	4	2.27	1.13	137	0	0	1	1	0	64.3	41.3	23	1.8	5.29	85	286		4.3	11	7.4	21.5	20	37.3	76	5.5
700369149	M	61	L	1366	200.16	1	0	180	23.67	0	0	6.5	3.71	1.97	157	0	0	1	1	0	66.5	36.9	28.6	1.29	5.13	82	379		55.1	39.5	6	7	22	36.9	85	12.9
700437813	F	63	R	1383	1031.04	0	1	73	24.03	1	0	6.7	3.54	2.59	132	1	0	1	0	0	70.7	38.2	32.5	1.18	4.65	56	252	120.9	22.3	29.6	10.3	11	20	37.3	90	9.7
700393528	F	74	R	1386	260.498	1	0	77	19.53	0	0	4.8	2.94	1.47	86	0	0	0	1	0	62.4	35.7	26.7	1.34	5.9	104	339		13.1	2.2	6.1	24	19	37	97	6.8
30434742	M	63	L	1390	650	1	0	55	21.2	0	1	6.3	3.91	1.68	136	0	0	1	1	1	66.7	37.8	28.9	1.31	5.01	70	304	11.6	40.5	22.2	1.2	22	23	37.2	86	8
35229805	M	49	L	1404	1955.2	1	1	80	23.66	0	0	6.6	2.6	2.75	143	1	0	0	1	0	61.9	38.2	23.7	1.61	6.27	54	212		5	41.9	8.1	21.9	18	37.2	82	9.6
35692944	M	59	L	1425	359.702	1	0	105	25.65	1	1	7.7	4.27	2.62	129	0	0	0	1	0	64.4	37.7	26.7	1.41	8.48	76	419	44.1	24.1	46.8	6.7	9.1	20	38.1	91	8.7
700422786	M	47	R	1426	363.09	0	0	85	26.03	0	1	7.2	3.62	2.51	139	0	0	1	1	1	66.6	40	26.6	1.5	5.01	93	280		16.4	44.2	13	5.2	22	36.8	88	3.8
900836935	M	69	R	1431	444.44	1	0	60	21.72	0	0	6	2.59	2.51	129	0	0	1	1	0	64.9	43.2	21.7	1.99	6.22	78	298	16	37.2	31.5	12.9	26.4	18	37.4	80	7.9
700394456	F	73	R	1449	600	1	0	75	23.63	0	0	6.1	3.47	2.13	122	0	0	1	1	0	68.4	41.5	26.9	1.54	5.62	65	252		25.4	15.1	2.6	29.9	21	37.7	82	4.6
35642795	M	34	R	1454	398.176	0	0	60	30.02	0	0	7.2	4.42	1.76	144	0	0	0	0	0	72.8	41.3	31.5	1.31	5.62	88	399	9.5	15.9	7.2	8.8	22.3	18	37.2	98	7.7
35503884	F	71	L	1468	140	1	0	61	26.3	0	0	9.3	7.54	0.88	121	0	0	0	1	0	60.4	38.5	21.9	1.76	9.73	162	319	5.2	17.6	2.4	10	14.8	20	37.2	82	6.8
32194923	F	35	R	1473	165.788	1	0	137	21.77	0	0	9.8	6.96	1.96	125	0	1	1	0	1	73.1	44.6	28.5	1.56	4.86	44	290	36.7	4.4	39.2	5.1	2.5	23	37.6	98	8.9
920168859	M	62	R	1478	409.161	1	0	88	22.49	0	0	5.2	3.2	1.26	124	1	0	1	1	0	73.5	44.5	29	1.53	6.51	73	348	1.5	68.7	20.2	13.4	20.3	19	37.2	83	10.1
32447806	M	38	R	1479	992.16	1	0	83	25.51	0	0	8.8	5.49	2.08	163	1	0	1	1	0	61.5	44.4	17.1	2.6	6.65	61	329	11.9	58.8	16	12	24.4	20	37	104	7.4
920095561	M	52	L	1481	247.411	1	0	67	20.7	0	0	6	3.74	1.68	143	0	0	1	1	0	65.8	42.6	23.2	1.84	7.61	61	339	7.1	53.8	13.9	3.2	8.5	18	37.1	102	14.3
32103278	M	61	L	1483	268.128	1	0	104	24.57	0	0	5.8	2.94	2.34	117	0	0	1	1	1	70	37.3	32.7	1.14	8.53	91	347	4.8	46.4	17	2.9	7.8	23	37.2	91	5.5
700521165	M	58	R	1492	520	1	0	85	27.34	0	1	9.6	4.63	3.94	141	0	0	1	1	0	72.6	37.2	35.4	1.05	6.46	86	562		51.7	9.9	12.4	13.8	23	37.1	100	3.4
35252902	M	63	R	1498	870.78	1	0	75	21.85	0	1	7.5	2.89	3.47	135	0	0	1	1	1	65.7	40.7	25	1.63	3.32	66	259	0.03	67.4	32.9	9.8	7.1	23	36.8	91	5.7
700350095	M	39	R	1506	198	1	0	54	29.41	0	1	5.7	3.3	1.92	157	0	0	1	1	0	78	46.9	31.1	1.51	4.16	68	515		8.9	25.9	5.5	29.3	19	37.5	80	13.7
900076281	M	58	R	1522	216.228	1	0	103	25.69	0	0	6.6	3.03	2.41	146	0	0	1	1	1	63.9	41.2	22.7	1.81	5.74	89	436	27.4	66.7	12	6.5	23.1	20	37.6	98	11.3
700479244	M	50	R	1527	568.12	1	0	80	29.32	0	0	7.6	3.96	2.74	153	1	0	1	1	1	71.4	42.1	29.3	1.44	5.86	67	460	12.4	37.7	36.2	1.4	1.6	23	36.7	103	11.9
700181695	M	62	R	1543	269.04	1	0	92	30.42	0	1	3.6	1.47	1.57	125	0	0	0	0	0	61.5	39	22.5	1.73	5.13	116	373	12.3	58.5	27.5	1	28.7	20	37.1	94	4.8
31109835	M	67	R	1552	475.114	1	0	95	22.76	1	1	5.6	3.41	1.31	122	0	0	1	1	1	62.7	37.4	25.3	1.48	6.94	82	458	13.3	70.9	38.3	11.4	15.2	22	37.6	84	6.5
35312680	M	68	R	1865	387.15	1	0	75	21.26	0	1	6.8	4.32	1.48	115	0	0	1	1	0	62.2	37.3	24.9	1.5	6.57	133	686	2.7	57.7	43	4.1	9.6	21	39.2	160	8.6
35058107	F	64	L	1578	635.29	0	0	60	23.44	0	0	6.8	3.34	2.66	121	0	0	1	1	0	66.9	40.6	26.3	1.54	4.77	51	393	8.2	81.3	27.9	3.7	22.6	19	37.5	74	8
920183107	F	66	R	1587	773.5	1	0	64	22.89	0	0	3.4	1.98	0.98	104	0	1	1	1	1	68.6	37.5	31.1	1.21	6.38	46	206	3600	43.1	12	9.6	8.1	19	37	91	3.4
700437813	F	63	R	1590	1232.64	1	1	73	24.03	1	0	6.7	3.54	2.59	132	1	0	1	0	1	70.7	38.2	32.5	1.18	4.65	56	252	5000	60.4	37.5	11.4	22.4	19	37.3	90	9.7
32992949	F	57	R	1990	281.588	0	0	103	21.85	0	0	3.8	2.13	1.29	111	1	0	1	1	0	65.1	39.1	26	1.5	5.27	73	321	10.6	28.5	20.2	4	14.6	21	38.2	86	9.5
700420761	F	48	R	1601	590.418	1	1	90	18.43	1	0	7.4	4.24	2.25	104	0	0	1	1	1	75.6	39.9	35.7	1.12	4.73	54	215	62.3	61.4	6.8	1	10.4	23	39.1	110	10.5
35587976	M	70	R	1602	110.187	0	0	50	20.2	0	0	4.3	2.01	1.82	148	0	0	0	1	0	71.6	40.6	31	1.31	5.16	67	237	4.4	62	44.4	6.9	24.8	19	37.2	78	7.8
700272369	M	57	L	1610	186.001	0	0	90	27.06	0	1	5.6	3.14	1.65	131	1	0	0	0	0	67.8	39.9	27.9	1.43	7.86	77	248	15.7	11.1	6.8	7.6	21.3	20	37.6	84	11.4
904570492	M	41	R	1622	337.27	0	0	73	30.42	0	0	7	3.95	2.4	146	0	0	0	1	1	62.4	39.8	22.6	1.76	4.05	69	320	48.7	23.5	26.1	2.6	6.4	21	38.2	96	14.8
700494586	M	46	R	1622	470.251	0	0	75	31.44	0	0	9.3	5.59	2.63	162	0	0	0	1	0	65.4	42.2	23.2	1.82	5.24	65	327	22.8	41.7	24.6	9.1	16.3	23	36.8	92	17.5
31506156	M	61	L	1630	1200	0	1	100	19.82	0	0	13.2	7.88	3.63	153	0	0	1	1	0	67.1	40.8	26.3	1.55	5.75	74	482		45.2	14.2	1.7	11	21	37	78	14.1
32126389	M	38	R	1636	330	0	1	91	24.69	0	0	6.3	2.77	2.59	175	0	0	1	1	1	66.1	42.4	23.7	1.79	5.86	86	381	12.9	42	17	14.9	24	18	37.2	110	5.7
33040114	M	33	L	1639	289.986	1	0	117	24.61	0	0	5.8	3.04	2.16	150	0	0	1	1	0	73	46.5	26.5	1.75	3.99	80	403	1.5	70.9	22.4	8.8	22.5	20	37	110	6.3
920033351	F	51	L	1956	264.321	1	0	86	19.53	0	1	5.2	2.81	1.82	137	0	0	1	1	0	69.9	41.5	28.4	1.46	4.19	76	299	9	51.5	13.4	12	6.5	21	37.7	102	7.1
700401538	M	64	R	1661	643.799	1	1	101	22.49	0	0	6.1	2.45	2.73	152	0	0	1	1	1	59.4	35.4	24	1.48	6.1	90	376		49.1	30.6	8	11.3	20	37	94	16.3
904507757	M	41	L	1671	306.332	1	0	90	23.78	0	0	8.1	4.74	2.1	124	1	0	1	1	0	64.4	39.7	24.7	1.61	5.8	99	535	28	78.9	4.7	4.2	26.4	19	36.9	91	6.6
700208434	M	60	L	1671	440.125	1	0	60	20.76	0	1	7.2	4.37	2.08	135	0	0	0	1	1	56.9	36.4	20.5	1.78	7.97	65	294	15.2	51.1	12.7	1.1	26.8	21	37.2	87	8.1
700451076	F	59	R	1978	270.043	0	0	115	22.83	0	0	7.1	3.49	2.88	128	0	0	0	1	0	68.7	42.2	26.5	1.59	6.97	63	209	15	54.1	45.9	6.7	11.8	19	36.9	91	12.4
33398529	M	33	R	1887	594	1	0	89	24	0	0	6.6	3.27	2.8	148	1	0	0	0	0	76.1	46	30.1	1.53	2.89	64	368	11.8	60.7	17.8	11.4	12.6	22	37.2	100	14.1
700468224	F	45	L	1720	518.75	1	0	81	22.6	0	1	5.6	2.11	2.57	130	1	1	1	1	1	67.4	39.1	28.3	1.38	4.64	50	365	36.7	50.4	40.1	2.3	4.7	18	36.9	100	17.4
700431295	F	54	R	1727	448	1	0	99	24.61	0	0	3.6	2.06	1.2	106	0	1	1	1	1	65.8	40	25.8	1.55	5.51	63	393	1203	42.2	45	6	5.8	18	38.4	102	25.8
700188927	F	62	L	1743	1788.57	0	1	122	19.98	0	0	3.9	1.87	1.6	128	0	1	1	0	1	66.2	40.1	26.1	1.54	6.9	53	251	145.9	8.8	33	3.7	5.6	23	38.8	91	1.3
900915884	M	44	L	1752	260.582	0	0	89	21.63	0	0	6.1	3.09	2.21	151	0	0	1	1	1	62	42.6	19.4	2.2	3.69	67	296	5.1	69.7	19.6	8.6	8.7	23	37.1	93	12.2
33192452	F	68	L	1755	131.299	0	0	78	20.4	1	1	5.9	2.98	2.2	121	0	0	0	1	0	73.9	45.6	28.3	1.61	5.76	59	348		53.2	10.3	6	3.4	19	37.2	102	12.9
35228168	M	32	R	1757	238	1	0	123	26.42	0	0	6.8	4.71	1.4	129	1	0	1	1	0	60.8	40.3	20.5	1.97	4.27	77	459	10.8	22	30.2	10.2	7.6	21	37	76	6.8
30283305	F	40	R	1775	253.589	0	0	92	21.26	0	0	5.7	3.18	1.93	131	0	1	1	1	1	69.4	43	26.4	1.63	4.04	53	224	289.1	61.5	13.8	9.9	11.4	22	39.4	114	23.5
700398151	M	48	L	1491	656.04	1	0	65	26.73	0	0	5.8	3.22	2.06	141	0	0	0	1	1	69.6	41.5	28.1	1.48	4.95	65	279	5.8	35.1	6.6	5	29.1	22	37.2	81	6.3
700404403	F	63	L	1812	1623.5	1	1	105	25.1	0	1	3.9	2.05	1.51	112	0	0	0	0	0	71	41.5	29.5	1.41	3.84	43	197	6.4	69.5	13.3	7.3	28.5	18	36.9	92	5.1
35044750	M	59	L	1524	1998.58	1	1	135	19.13	0	0	5.2	3.02	1.33	131	0	0	1	1	0	63.3	38.7	24.6	1.57	7.47	75	204	70.9	67.3	12.8	5.8	23.4	18	37.1	78	13.3
920075072	F	53	L	1825	486.583	1	0	73	21.63	0	0	5.1	2.8	1.61	133	0	0	1	1	1	69.4	41.8	27.6	1.51	6.02	69	320	10.9	18.7	31.7	3.7	28.1	18	36.8	80	7.9
920142895	M	66	R	1740	886.55	1	0	102	25.95	0	1	4.1	1.94	1.58	129	0	0	1	1	0	58.6	36.5	22.1	1.65	5.65	72	307	16.9	45.9	27.5	4.5	20	22	37.9	84	9.5
700290456	M	64	R	1855	1493.85	1	1	120	22.76	0	1	5.8	3.55	1.61	124	1	0	1	0	1	69.3	44	25.3	1.74	5.77	65	357	67.5	24.6	6.4	5	29.1	20	36.9	80	8.2
33294078	M	59	L	1856	2035.46	1	0	85	21.01	0	1	6.3	3.98	1.51	142	0	0	0	1	0	68.4	41.5	26.9	1.54	6.66	89	501	67.7	48.3	26.3	2.2	11.1	18	37.3	94	15.1
31085502	M	62	L	1888	666.65	0	0	150	23.88	0	1	9.3	6.08	2.27	114	0	1	1	0	1	65.2	35.8	29.4	1.22	5.15	70	310	5000	69.6	14.3	5.3	5.7	22	37.1	94	50.9
34662476	F	61	R	1700	271.001	1	0	79	18.36	0	0	7.9	4.95	2.07	126	0	1	0	0	0	65.9	38.1	27.8	1.37	4.5	54	194	44.6	11.5	10.2	11.8	28.7	19	37.1	80	15.5
700383209	M	29	R	1564	170	1	0	100	31.83	0	0	9	3.88	3.68	143	0	0	1	1	0	77.4	50.3	27.1	1.86	5.65	74	325	19.2	38.1	30.3	1	24.8	20	37.4	74	10.4
35727444	F	52	R	1478	4492.73	0	1	103	24.97	0	1	5.3	2.89	1.88	90	0	0	1	1	0	71.8	41.5	30.3	1.37	3.68	55	275	204.5	76.9	3.6	7.5	3	22	38.2	90	11
920010241	M	66	L	1205	420	0	0	75	25.28	0	1	8.2	5.35	1.55	147	0	0	0	0	1	72.5	45.4	27.1	1.68	9.66	199	394	10	20.8	28.7	7.7	9.3	23	37	108	5.5
90269355	M	29	R	1337	64.2715	0	0	95	26.57	0	0	4.6	2.18	1.83	162	0	0	0	1	0	66	43.8	22.2	1.97	4.85	86	353	35.8	35.6	16.6	14.9	7.9	22	37.2	98	7.8
700526511	M	55	L	1212	212.064	1	0	125	21.8	0	0	4.7	2.35	1.76	137	0	0	1	1	0	70.5	43.2	27.3	1.58	5.46	66	265	21.8	58.3	39.8	7.3	23.7	19	37.6	90	8.8
30861668	F	48	R	1968	865.31	1	0	85	23.62	0	0	11.2	8.54	1.98	114	0	0	1	1	1	69	37.5	31.5	1.19	4.26	52	176	110.4	22.3	29	6.5	10.6	22	37.7	91	9.3
30454328	F	50	R	1555	108.893	1	0	60	26.56	0	0	8.1	5.01	2.18	130	0	0	1	1	1	75.1	42.7	32.4	1.32	4.72	100	468	18.5	22	31.8	6.1	28.1	19	37	101	8.4
700473961	M	51	R	1008	229.518	1	0	89	21.45	0	0	9.3	7.23	0.94	154	1	0	1	1	0	73.3	42.5	30.8	1.38	7.92	74	340	17.7	37.7	30	1.3	27.9	20	37.1	88	12.1
35727444	F	53	L	1568	1596.67	0	1	72	24.89	0	0	5.8	2.97	2.19	91	0	0	1	1	1	77.3	45.1	32.2	1.4	5.66	62	306	86	44.1	7.9	6.5	8.5	19	37.7	89	5.3
920104005	M	42	L	1560	249.096	1	0	80	22.94	0	0	8.7	5.59	1.92	132	1	0	1	1	0	64.5	43	21.5	2	4.25	105	294	0.07	47.7	18.8	7.2	9	22	36.9	80	6.7
700750260	M	50	L	1406	164.451	1	0	55	21.72	0	0	3.7	2.15	1.11	120	0	0	0	0	1	62.1	41	21.1	1.94	4.21	70	269	1.5	50.2	23.8	1.2	26.6	19	37.2	80	4.2
33664195	F	67	L	1476	119.921	1	0	73	21.05	0	1	7.4	4.42	2.28	123	0	0	0	1	0	73.2	46.7	26.5	1.76	7.19	80	345	31.9	80.5	19.7	8	24.4	23	36.9	76	10.8
35311353	M	57	L	1526	203.2	1	0	85	22.99	0	0	4.5	2.19	1.6	158	0	0	1	1	0	64.5	44.1	20.4	2.16	4.65	60	470	6.8	36.6	35.4	12.2	10.8	23	37	119	3.7
903830661	M	42	L	1503	165.629	1	0	110	27.02	0	0	6.4	4.26	1.4	158	0	0	1	1	0	70.2	41.9	28.3	1.48	5.93	77	351	4.8	17.5	29.8	1.3	24	18	37	98	4.8
700672531	F	60	R	1188	225.4	1	0	120	21.64	0	0	5.8	3.09	2.17	149	0	0	1	1	0	74.2	45.4	28.8	1.58	4.95	52	244	13.4	69.9	16.2	7.6	14.9	19	37.1	86	14.9
700674862	F	63	L	976	189.422	0	0	75	23.05	1	1	4.9	2.76	1.56	116	0	0	1	1	1	74.1	40.8	33.3	1.23	4.61	39	263	151.5	33.7	21.5	13.4	24.3	19	37.8	94	10.3
906066297	F	54	R	1380	216.576	1	0	93	25.39	1	0	7.8	4.49	2.41	119	0	0	1	1	1	67.4	37.7	29.7	1.27	5.78	98	299	65.8	58.6	34.3	14.1	25.2	23	37.9	88	5.5
905192863	M	57	L	1572	95.9038	1	0	90	27.43	0	0	7.7	4.45	2.37	141	0	0	0	1	0	71.4	45.4	26	1.75	5.72	67	375	8.9	78.1	41	6.1	20.1	22	36.8	98	8.7
895060470	M	66	R	1198	219.101	1	0	40	25.86	0	0	6.4	3.55	1.99	151	0	0	1	1	0	69.3	41.4	27.9	1.48	6.58	90	377	3.3	38.3	30.8	5	29	21	37.1	82	5.8
35708189	M	59	R	1299	331.482	1	0	80	25.59	0	0	5.1	2.38	2.11	127	0	0	1	1	0	66.6	44.2	22.4	1.97	5.2	57	253	7.4	43.3	33.7	7.3	15.5	19	36.9	81	9
700544550	F	54	L	1331	228.064	1	0	70	22.03	0	1	4.6	2.13	1.73	115	0	0	0	1	0	63.6	38.6	25	1.54	5.88	55	217	6.4	40.1	27.4	12	28.2	18	37.1	82	4.9
34131493	M	53	L	1719	243.078	1	0	89	27.68	0	0	6.5	4.11	1.7	138	1	0	1	1	0	71.6	40.7	30.9	1.32	4.9	62	239	6.9	8.4	39.6	13.5	13	23	36.9	100	7.7
33164587	F	37	L	1361	657.18	0	1	105	22.03	0	0	7.3	3.1	3.35	132	1	0	1	1	1	67.7	39.6	28.1	1.41	3.52	55	287	288.4	81.5	20.5	5.4	9.2	21	39.2	106	16.7
905071131	M	31	L	1396	254.398	1	0	50	30.8	0	0	6.5	4.06	1.91	164	1	0	1	1	0	65.6	43.2	22.4	1.93	4.8	49	335	21.6	74.4	24.1	4.3	21.8	19	36.9	86	11.6
700566679	M	41	R	1403	241.651	1	0	60	26.64	0	0	8.1	5.5	1.65	143	0	0	1	1	0	66	42.2	23.8	1.77	5.03	56	397	9.9	3.6	28.8	7.7	29.5	18	37.1	78	9.6
35216050	M	71	R	1124	210.364	1	0	117	22.86	0	0	7	3.56	2.24	146	0	0	0	0	0	63.2	38.2	25	1.53	7.12	121	458	13.7	70.2	30.1	3.6	28	23	37	80	8.7
34769193	M	37	L	1507	371.912	1	1	135	25.95	0	0	9.9	5.76	2.8	149	0	0	0	1	0	65.2	42	23.2	1.81	6.07	103	309	764.1	16.2	39.4	5.3	9.1	20	39.4	121	19.3
34105366	F	39	L	1295	190.834	1	0	110	25	0	1	8.7	5.76	2.03	129	0	0	1	1	0	21	42.6	28.7	1.48	3.81	74	419	6.7	23.5	4.1	8.8	5.6	21	36	96	9
10127314	M	74	L	1778	263.007	1	0	90	27.12	1	1	6.8	3.96	1.68	128	0	0	0	1	1	66.1	39.8	26.3	1.51	5.16	69	325	21.7	46.5	13.3	6.2	8.3	22	37.1	96	12.4
32559648	M	55	L	685	1484.24	1	0	105	27.36	0	0	6.9	4.63	1.23	136	0	0	0	1	0	65.4	41.3	24.1	1.71	5.78	119	451	21.5	59.6	9.9	9.5	28.9	19	37	93	11.8
700683532	M	40	L	1706	209.185	1	0	112	25.26	0	0	8.6	5.56	2.01	163	0	0	1	1	0	67.9	43.5	24.4	1.78	3.61	62	460	5.1	21.5	18.3	8.6	28.7	19	37	89	8.5
700668383	M	50	L	1743	553.832	1	0	60	28.39	0	0	5.4	2.81	1.61	153	0	0	1	1	0	71.4	42.3	29.1	1.45	4.28	76	287	4.7	77	15.7	7	4.4	21	37.1	91	9.9
700620110	F	67	R	1547	981.152	0	1	100	26.23	0	1	7.8	3.94	2.68	140	1	0	0	1	0	74.3	42.2	32.1	1.31	5.13	82	310	13.3	49.1	18	8.1	14.5	18	37.3	90	10.6
33762987	F	69	R	1621	635	1	0	98	23.23	0	0	9.5	5.97	2.56	127	0	0	0	0	0	77.3	41.6	35.7	1.17	5.6	81	500	12.9	28.1	19.7	7.3	5.5	23	38.2	88	10.1
33890493	M	53	R	1596	200.756	0	0	80	23.24	0	1	7	4.23	1.97	139	0	0	0	1	0	57.6	33.6	24	1.4	5.23	67	279	85.1	14.1	35.2	3.1	20.5	19	37.1	82	8.8
700370596	M	41	L	1282	191.246	1	0	55	25.71	0	0	5.7	2.77	2.29	154	0	0	0	0	0	70.9	47.3	23.6	2	5.09	71	353	43.5	50.9	33.2	10.8	15.4	22	37.1	80	8.5
920203473	M	61	R	1728	297.784	1	0	75	21.97	0	1	9.5	4.55	3.87	160	0	0	0	1	1	66.8	41.5	25.3	1.64	5.57	67	227	15	48.2	2.5	1.2	8.1	21	37.2	91	7.1
700575316	M	41	R	1784	236.798	1	1	125	24.51	0	0	6.3	4.25	1.08	140	0	0	1	1	0	65.7	40	25.7	1.56	5.98	111	495	28.1	15.2	30.7	7.6	4.3	18	37.2	103	14.3
900271498	M	50	R	1444	351.234	1	0	62	22.23	0	1	5.6	3.09	1.88	162	0	0	1	1	0	77.3	51.1	26.2	1.95	4.05	73	396	22.1	24.6	31.4	3.8	26.1	19	37	88	11.7
33096032	M	34	R	1306	135.502	1	0	56	27.04	0	0	6.8	3.75	2.34	131	0	0	1	1	0	72.7	45.4	27.3	1.66	5.33	63	432	3	71.8	29.2	6.5	21.4	18	36.7	80	8.6
920052029	M	58	L	1776	561.974	1	1	120	29.06	0	0	9	6.02	1.97	138	0	0	0	1	0	66.8	39.5	27.3	1.45	4.59	78	359	17.6	34	32.2	9.7	7.2	20	37.2	100	14.1
700752385	M	58	L	1301	448.238	1	1	100	20.76	0	0	4.4	2.64	1.13	132	0	0	1	1	0	63.6	42.7	20.9	2.04	5.65	86	326	6.1	9.4	39.9	11.7	20.1	18	37.2	82	7.9
32422284	M	60	L	1030	442.848	1	0	90	25.06	1	1	6.6	3.36	2.16	141	0	0	1	1	1	71.2	40.4	30.8	1.31	8.02	102	443	5.7	74.5	39.4	12.7	5.5	21	36.7	97	6
700718464	M	50	L	590	608.666	1	1	88	31.74	0	0	8.1	6.01	1.19	92	0	0	0	0	0	66.8	39.6	27.2	1.46	16.37	529	698	7.6	49.8	6.4	11.3	15.6	19	37	100	7.1
700774757	M	51	R	1555	635.713	1	1	118	23.88	0	1	4.2	2.36	1.38	128	0	0	1	0	0	67.6	43.4	24.2	1.79	11.59	256	409		64.1	46.2	3.4	7.9	23	37.2	82	3.2
ZY010000783958	M	69	L	1260	351	0	0	155	22.31	0	1	6.62	4.4	1.4	152	0	0	0	1	1	76.9	44.5	18	2.47	5.6	93.1	399	17.8	23.2	18.1	6.9	11.9	20	36.6	95	11.66
ZY010000784292	M	65	L	708	560	1	0	168	22.58	0	1	6.09	3.2	2.2	149	0	1	1	1	0	74.8	41.9	16.5	2.54	4.7	87.5	209	34.5	13	23	1.3	29.2	20	36.7	96	5.51
ZY010000784454	M	59	L	1595	165	1	0	132	21.19	0	0	6.01	4.0	1.4	139	0	1	1	0	1	66.3	38.9	19.7	1.97	5.5	75.4	407.7	1233.3	74.3	28.9	9.5	18.6	20	36.9	105	11.84
ZY010008079779	M	38	L	1860	1350	0	1	155	24.96	0	0	7.12	6.1	0.9	134	0	0	1	1	1	75.2	41.2	29.4	1.4	3.8	72.7	272.39999999999998	62.9	9.2	13.8	4.8	12.4	22	36.7	117	4.23
ZY020000623670	F	42	L	1597	242	0	0	180	24.39	0	0	6.27	3.7	2.0	131	0	0	1	1	0	73.8	36.2	15.9	2.27	4.4	70.1	256.39999999999998	70.7	78.6	28.9	14.6	14.4	21	37.5	100	4.67
ZY020000781943	M	53	R	814	1656	0	1	124	25.39	0	1	6.48	2.5	2.6	145	0	0	1	1	1	62.2	38.4	15.7	2.45	6.1	131.0	554.0	1686	32.2	20.1	11.4	22.8	20	36.8	83	12.19
ZY030000253590	M	63	R	618	154	0	1	90	21.78	0	0	8.73	4.5	3.5	140	1	0	1	1	1	71.1	39.1	19	2.06	6.5	147.7	325	137.3	75.1	19.8	10.4	26.8	20	36.6	78	8.02
ZY010000785928	M	62	L	538	1702	0	1	85	25.95	0	0	8.70	6.4	1.5	146	1	0	1	1	0	77.0	44.1	29	1.52	6.7	126.3	410.5	4.3	65.9	40	11.8	16.7	20	36.9	86	7.01
ZY010000785947	M	43	L	1144	275	0	1	213	24.28	0	0	8.43	5.5	1.8	161	0	0	0	0	1	75.2	47.7	23	2.07	4.6	75.8	320.8	13.8	19.7	43.6	2.4	22.2	20	37.0	92	5.52
ZY010000785958	M	43	L	851	180	1	0	162	20.57	0	0	7.09	4.9	1.6	151	0	0	1	1	1	75.6	42.9	38	1.13	5.3	92.8	387.5	22.4	4.2	39.5	11.3	4.2	19	36.6	90	9.73
ZY010000786014	F	67	R	1633	3822	1	1	157	29.67	0	1	11.14	8.4	1.5	87	1	0	1	1	1	69.8	37.3	17.3	2.15	15.6	223.6	789.1	631.5	47.9	37.1	4.5	14.7	23	39.0	99	14.58
ZY010000786131	F	51	R	1874	225	0	0	165	27.14	0	1	16.19	13.6	1.9	162	1	0	1	1	1	71.4	39.3	29.3	1.34	7.3	58.1	346.2	112.1	64.2	2.2	11.3	8.7	21	38.0	101	8.32
ZY010000786189	M	57	R	1635	4779	1	1	228	25.51	0	1	7.1	4.2	2.2	162	1	0	1	1	1	76.1	43.8	32.7	1.34	5.6	79.2	185.2	121.7	4.1	9.5	8.8	14.8	21	37.2	94	11.67
ZY010000786706	F	48	R	607	945	1	1	162	22.89	0	1	5.53	3.8	1.4	104	0	0	1	1	1	66.6	37.9	28.1	1.35	4.9	69.0	388.5	68.1	54.8	16.1	1.3	17.8	19	36.9	84	4.81
ZY010000786769	M	33	L	1754	483	0	1	206	24.8	1	0	6.71	4.3	1.9	164	0	0	0	1	0	72.8	43.6	30.5	1.43	6.3	84.7	418.0	18	24.3	8.9	1.4	10	21	37.0	102	7.92
ZY010000787579	M	47	L	430	312	1	0	86	29.41	0	1	10.86	8.1	1.9	155	1	0	1	1	1	72.9	45.8	33.7	1.36	7.7	160.7	345	1946.6	67	29	2.3	18.1	20	37.3	95	4.27
ZY010000787599	M	61	L	1993	1144	1	1	63	24.03	1	0	7.61	5.9	1.3	150	0	1	1	1	1	68.3	42.8	25.6	1.67	5.5	109.5	321.5	147.8	11.3	18.8	2.1	23.6	18	37.1	96	5.4
ZY010000787604	M	62	R	1377	325	0	0	75	24.49	1	1	6.78	3.8	2.1	118	1	0	1	1	0	53.3	20.8	14.6	1.42	10.9	126.0	345.6	1.1	42.2	33.5	13.4	17.5	22	36.7	106	8.14
ZY010000787626	M	36	L	1065	450	0	1	108	25.39	0	0	7.23	3.0	3.5	165	0	0	1	1	0	74.9	44.8	18.3	2.45	4.1	69.0	430.7	222	55.8	31.8	8.2	1.9	18	36.8	77	8.17
ZY010000787678	M	39	L	1824	528	0	1	201	24.16	0	0	5.51	3.0	2.0	134	0	0	1	1	1	65.5	39.8	32.4	1.23	4.7	79.7	517.2	21.2	72.9	32.2	5.3	7.2	21	36.9	98	6.55
ZY010000787767	F	50	L	1370	189	1	1	162	29.14	1	0	10.26	4.0	5.3	132	0	0	1	1	0	67.3	39.8	15.7	2.53	5.1	54.1	362.3	6.5	75.7	39.4	4.7	22.8	21	36.8	97	10.84
ZY010000787843	M	38	L	1953	1300	0	1	198	24.77	0	0	6.74	3.6	2.7	157	0	0	1	1	0	64.1	39.8	17.7	2.25	4.5	91.1	342.0	35.3	44.6	45	1.9	11.5	21	37.1	101	4.96
ZY010000787847	M	52	R	562	540	1	1	176	24.57	0	1	7.92	4.6	2.6	164	1	0	1	1	0	68.9	39.3	38.5	1.02	7.5	84.9	499.2	7	38.6	24.3	6.2	25.8	18	37.0	95	10.9
ZY010000788723	M	51	L	1530	760	0	0	48	23.88	1	0	7.42	4.6	2.2	154	0	0	1	0	0	69.8	42.6	24.5	1.74	4.4	90.7	384.8	12.7	5.6	25.2	2.8	15.6	17	36.8	96	9.13
ZY010000789218	F	87	L	1256	882	1	0	128	19.31	0	0	4.41	1.8	1.9	67	1	0	1	1	1	57.2	27.8	16	1.74	6.9	97.1	575.1	15.6	17.1	5.8	8.4	15.6	18	36.9	86	4.92
ZY020000254872	M	59	L	842	2795	1	1	159	19.84	1	0	4.57	2.9	1.2	154	0	0	0	1	0	65.3	39	19.6	1.99	9.8	119.1	398	1.9	60.6	13.7	5.1	13.6	21	37.0	87	10.05
ZY020000587624	F	47	L	1776	589	0	0	103	20.55	0	0	6.74	3.6	2.5	115	0	1	1	1	1	76.1	43.7	19	2.3	4.7	77.3	469.9	291.7	5.6	25.4	13	7	22	38.0	106	5.29
ZY020000666121	F	57	R	790	1740	1	1	146	24.56	1	0	8.13	5.4	1.9	130	1	0	1	1	0	63.4	35.8	17.3	2.07	4.9	74.2	376.3	74.2	21.6	45.9	13.2	24.2	18	36.9	95	4.91
ZY020000784771	M	40	L	1996	897	1	1	158	22.66	1	1	10.73	9.1	1.1	136	1	0	1	1	0	75.8	43.8	21.9	2	5.5	101.1	389.4	5.6	79.3	28.1	8.3	14.9	21	36.9	96	9.87
ZY030000272959	M	73	L	1632	208	0	0	101	22.32	1	0	9.12	7.2	1.3	144	1	0	0	1	1	76.6	44.1	39.4	1.12	6.2	65.3	481.3	670.2	20.5	9.3	1.3	24.9	20	36.9	103	13.15
ZY040000541848	F	46	R	927	147	0	0	140	24.14	0	0	10.23	7.6	1.7	132	0	0	0	0	0	75.1	39.1	21.8	1.79	7.3	99.4	498	128.1	68.9	45.9	14	20.9	18	36.9	84	9.04
ZY010000788401	M	62	R	864	1200	1	0	122	19.84	1	0	6.78	4.8	1.2	62	1	0	1	1	1	73.9	29.3	21.9	1.34	8.3	165.6	411.6	30.3	9.7	44.1	4.9	21.1	17	36.9	72	4.82
ZY010000788462	F	67	L	1068	7085	1	1	210	18.51	0	1	4.8	3.1	1.3	119	1	1	1	1	1	75.5	40	20.4	1.96	9.8	117.3	571.5	327.1	29.8	5.4	5.8	10.7	23	38.5	110	8.67
ZY010000788884	F	74	L	1168	308	1	0	155	23.24	0	0	6.01	4.6	0.8	131	1	1	1	1	1	79.3	43.7	25	1.75	6.2	96.8	561.4	316.2	64.8	10.3	12.1	20.6	20	36.1	97	7.05
ZY010000789115	F	69	R	1362	558	1	0	109	15.61	0	0	5.33	4.8	0.4	131	0	0	1	1	0	71.6	41.5	20	2.07	6.2	73.6	356.8	282.4	67.5	30.8	12.5	1.7	21	35.9	108	9.72
ZY010000789902	F	68	L	1899	972	1	1	166	24.14	0	1	9.56	4.8	3.7	140	0	0	1	1	1	79.7	44.3	19.3	2.3	6.1	63.2	487.4	216.4	28.7	40.3	11.7	2.5	23	38.6	112	21.96
ZY010000789964	M	76	R	479	1350	0	0	148	25.95	0	0	5.81	3.7	1.5	126	0	0	1	1	0	69.5	39.2	21.1	1.86	5.6	95.2	341.2	165.3	75	33.1	1.3	25.4	18	36.1	100	8.19
ZY010000790605	M	59	L	666	1302	1	1	117	27.28	0	0	7.44	4.5	1.8	166	0	0	1	1	0	69.9	41.2	20.9	1.97	7.2	99.2	586.9	48.2	76.2	27.6	12.4	23.1	18	36.9	102	9.12
ZY010000790747	M	65	R	1523	345	0	0	106	27.68	1	0	6.72	3.9	2.3	159	1	0	1	1	0	69.7	43.7	32.4	1.35	5.7	71.9	357.9	29.6	29.9	41	3.7	15.9	21	37.8	96	11.0
ZY010000791095	M	54	L	625	320	1	0	131	29.69	0	0	4.88	3.3	1.2	160	0	0	0	1	1	79.7	43.1	28.9	1.49	7.0	100.2	280	25.5	64.3	30	5	16.7	17	36.8	96	6.79
ZY010000791135	F	43	L	584	420	0	0	145	23.07	0	0	9.3	5.3	3.0	127	0	0	0	0	0	63.8	40.1	24.6	1.63	5.0	57.0	307.3	13.6	33.4	12.9	7.5	17.8	19	36.3	97	7.89
ZY010000791708	F	40	L	1481	7254	1	1	159	23.24	0	0	7.37	5.8	1.4	104	1	1	1	1	1	86.9	40.4	18.4	2.19	5.1	105.2	306.7	36	8.2	24.3	5.8	23.7	21	38.2	98	9.89
ZY010000791757	M	57	L	746	2772	0	1	43	22.55	0	0	5.91	4.0	1.4	136	0	0	0	1	0	67.0	39	24.2	1.61	7.4	128.9	513.8	4.3	6.1	7.7	7.1	26.6	18	37.3	103	11.0
ZY010000792317	F	47	L	1252	936	0	1	194	24.14	0	0	10.34	6.7	2.8	107	1	0	1	1	1	74.8	42.1	42.1	1	3.8	50.9	336.6	4179.4	60.6	27.8	2	14.8	21	36.6	99	14.47
ZY010000792634	F	75	R	637	1120	1	1	170	17.48	0	0	3.16	1.7	1.1	99	0	0	1	1	0	63.6	36.2	26.6	1.36	4.7	84.7	610.6	611.5	75.7	29	14.9	9.5	20	38.9	106	3.28
ZY010000792763	M	55	L	1902	609	0	1	166	23.44	0	0	6.28	3.7	2.0	146	1	0	1	1	1	73.5	42.2	19.7	2.14	4.2	102.6	396.0	5.8	56.1	33.2	7.2	18.3	19	36.0	108	14.68
ZY010000792881	F	65	R	427	468	1	1	146	20.34	1	1	10.71	7.8	2.0	101	1	0	1	1	1	78.2	41.2	16.5	2.49	13.5	272.3	390.2	24.4	12	39.3	2.2	22.8	18	36.6	76	17.59
ZY010000792981	F	80	R	1362	336	1	1	90	24.68	0	0	3.58	1.8	1.5	132	0	0	0	1	1	70.8	40.1	16	2.5	6.2	58.1	348.9	21.5	56.7	20.2	12.1	22.1	19	36.2	85	4.74
ZY010000793100	M	57	R	830	468	1	0	91	21.72	0	0	14.94	11.4	2.0	141	0	0	0	1	0	70.6	36	15.3	2.36	5.3	101.7	185.8	259.8	35.1	16.3	7	23.3	19	35.9	92	14.16
ZY010000793563	M	58	R	979	242	0	0	92	19.81	0	0	7.17	3.3	3.1	136	0	1	1	1	0	72.0	42.2	27.1	1.56	7.2	90.5	354.2	46.2	14.1	15.9	2.5	21	20	36.2	98	10.21
ZY010008082874	M	55	L	1554	612	0	0	112	27.06	0	1	4.41	2.2	1.7	148	1	0	0	1	0	71.6	41	18.4	2.23	5.0	73	382.1	90.6	39.8	29.6	13.4	10.9	18	37.3	89	9.73
ZY010008083780	M	41	L	1125	240	1	0	156	25.06	1	0	7.67	4.6	2.7	173	0	0	0	1	0	72.2	43.8	20.1	2.18	5.0	95.1	312.3	51.6	29.2	2.2	1.7	5.5	20	36.2	72	9.74
ZY020000754801	F	41	L	728	2356	0	1	183	26.17	0	0	7.72	5.5	1.7	139	1	0	1	1	1	67.0	36.4	14.8	2.46	7.7	82.3	475.3	50.1	76.1	41.4	2.3	12.8	22	36.6	116	11.84
ZY020000755294	F	66	R	1684	2880	0	1	134	23.63	0	0	6.68	3.8	2.0	115	0	0	1	1	1	82.2	44.9	24.9	1.8	19.3	226.2	382.5	843.2	15.9	35.1	14.9	17.4	21	38.1	98	9.11
ZY020000786014	F	67	R	884	5916	1	1	159	26.67	0	1	7.14	4.3	2.0	89	1	1	1	1	1	75.8	39.8	16.3	2.44	25.7	248.3	813.3	34.8	41.1	43.7	9.9	24.5	18	36.8	86	7.35
ZY040000562755	M	71	R	1731	980	0	1	82	26.73	1	1	8.58	5.7	1.8	138	1	0	1	1	1	68.2	39.3	36.7	1.07	9.4	150.3	657.9	1133.4	41.1	26.1	10.6	25.4	23	38.9	118	8.17
ZY040000700170	F	53	R	748	432	1	0	157	32.05	0	0	4.19	1.7	1.6	94	1	1	1	1	1	80.2	34.9	21.3	1.64	14.1	201.9	144.9	2.5	17.5	5.1	8.2	6.1	21	39.3	92	2.29
ZY110000683474	M	65	R	1179	690	0	0	148	20.55	0	0	13.88	11.8	1.5	95	1	0	1	1	1	62.8	23.6	15.3	1.54	5.7	102.8	345.6	175.8	28.8	8.5	2.5	25.6	23	39.6	125	10.75
ZY010000796630	M	61	L	1414	1116	0	0	212	21.3	0	0	4.12	2.2	1.2	155	0	0	0	1	0	75.6	44.9	17.9	2.51	5.2	88.1	367.3	69.9	38.8	41.6	14.7	24.6	19	38.8	97	12.22
ZY010000796777	M	45	R	1051	1440	1	1	75	25.39	0	1	5.66	2.8	2.0	158	1	0	1	1	1	68.5	42	30.7	1.37	8.1	116.6	524.3	84.1	30.5	26.8	8.2	25.6	18	37.2	75	9.22
ZY010000797226	M	72	R	442	2688	0	0	161	28.2	0	1	5.01	2.8	1.6	144	1	0	1	1	1	63.3	37.2	24.2	1.54	5.9	95.1	294.3	116.7	15.2	43.4	3.8	7.4	19	36.8	68	9.45
ZY010000797514	F	65	R	1876	2068	1	1	133	20.81	0	0	4.17	2.2	1.6	134	1	0	1	1	0	68.9	42.6	38.4	1.11	6.6	58.8	217.5	20	77.5	5	14.5	17.7	18	36.0	89	13.9
ZY010000797743	F	71	L	902	986	1	0	206	24.67	0	0	7.01	4.1	2.4	114	0	0	0	0	0	77.4	40.9	22.2	1.84	6.5	100.6	327.6	28	72.8	32.8	7.8	15.7	19	36.0	80	9.29
ZY010000797916	M	48	L	724	946	1	0	87	28.4	0	1	9.87	6.94	2.09	139	1	0	1	1	0	68.3	42.2	24.4	1.73	10.0	138.1	286.5	7.1	58.1	5.6	10	23.8	20	36.6	90	7.12
ZY010000798516	M	60	L	1720	200	0	0	57	21.41	0	0	7.19	5.1	1.5	149	0	0	1	1	0	66.3	43	20.9	2.06	6.8	87.3	283.8	6.4	10.1	21.2	3.3	25	21	37.0	93	10.96
ZY010000798673	F	59	R	620	481	1	1	139	22.49	0	0	4.87	3.2	1.2	114	0	0	1	1	1	72.7	36.8	20.2	1.82	7.9	112.9	410.1	100.2	3.3	22.6	8.1	3.8	22	39.1	122	13.31
ZY010000798762	F	61	L	595	1980	0	1	57	25.81	0	0	7.57	4.9	2.0	117	0	0	1	1	0	79.5	43.8	24.2	1.81	7.3	122.8	518.5	133.8	75.5	16.9	8.2	10.2	18	36.4	76	13.76
ZY010000798891	F	31	L	1088	609	1	1	129	23.74	0	1	6.23	4.0	1.7	106	1	0	1	1	0	74.5	43.6	38.9	1.12	6.5	48.7	348.5	60.7	36.9	19.9	13.6	15.6	18	36.8	88	11.64
ZY010000799299	F	76	L	1043	3360	0	1	98	26.29	0	0	9.05	5.3	2.7	134	0	0	1	1	1	70.1	40.7	31.3	1.3	5.4	71.5	455.7	345.3	10.1	46.4	11.5	25.2	18	37.0	74	19.59
ZY010000799380	M	34	R	1254	1683	1	0	128	22.84	0	0	5.14	3.0	1.6	150	1	0	0	1	0	70.5	41.4	29.8	1.39	6.1	90.8	441.3	3295	23.3	31.6	13.9	17.4	17	36.2	82	5.60
ZY010008083860	F	42	R	1205	504	1	0	186	19.95	0	0	5.45	3.6	1.6	98	0	1	1	1	1	74.1	43.5	32.7	1.33	5.3	64.4	471.2	20.4	30	43.4	2.6	18.7	21	38.2	91	8.4
ZY010008084279	F	47	L	687	825	0	1	69	19.05	0	0	3.67	2.3	0.9	116	1	0	1	1	1	78.8	39.7	18.1	2.19	7.4	112.5	412.8	0.5	5.8	34.2	3.5	13.1	18	36.5	90	7.64
ZY010008084293	M	52	R	1325	962	1	0	94	28.2	1	1	8.32	5.2	2.1	154	1	0	1	1	0	75.9	44.8	28.7	1.56	7.8	84.6	333.7	408.1	62.1	19.9	8.3	26.1	19	36.1	80	7.45
ZY010008085423	F	64	L	1217	1170	1	1	143	24.34	0	0	5.94	3.9	1.5	93	1	0	1	1	1	79.8	42	20.3	2.07	19.5	285.5	618.9	13.2	38	47.9	10.1	16.6	21	36.5	96	11.35
ZY010008085591	M	73	R	1123	1512	1	1	74	23.88	0	1	7.62	4.9	2.0	132	0	0	1	1	0	74.4	43.7	22	1.99	4.2	56.4	321.5	13.8	55.9	6.4	3.8	13.8	18	36.2	58	7.25
ZY010008085752	M	43	R	1454	3283	1	0	126	23.44	1	0	7.71	4.7	2.5	156	0	0	1	1	0	72.9	47.4	19.8	2.39	5.0	118.6	636.2	424.6	25.2	42.5	14.8	28.1	18	36.3	76	8.36
ZY010008086028	M	44	L	844	1700	1	0	145	26.85	1	0	5.08	2.5	2.0	153	1	0	1	1	0	67.9	43.5	24.9	1.75	6.1	76.6	312.5	30.9	68.6	41.6	7.2	22.2	19	36.6	78	7.25
ZY020000515786	F	61	R	864	1189	0	1	182	25.96	0	1	6.53	3.8	1.9	133	0	0	1	1	1	70.5	38	26	1.46	6.9	59.0	347.2	4.8	72.4	3.7	13.1	1.4	20	36.5	88	12.74
ZY020000597800	M	53	R	435	1152	0	0	111	23.31	1	0	5.42	4.0	1.1	145	1	0	1	1	0	74.6	44.8	27	1.66	7.6	88.9	440.9	78.5	11	27.3	11.2	7	21	36.1	84	6.35
ZY020000789928	M	64	R	1703	4278	1	1	174	21.76	1	1	11.75	9.6	1.3	118	0	1	1	1	1	69.3	36.1	25.8	1.4	5.1	100.8	283.8	41.4	17.4	6.6	6.2	19.8	20	36.8	88	13.77
ZY020000791708	F	40	L	832	5292	1	1	155	23.56	0	0	5.33	3.9	1.2	99	0	0	1	1	1	85.7	42.4	23.6	1.8	6.9	103.6	294.5	55.2	7.7	24.1	3.2	16.9	20	36.4	99	12.87
ZY020000795225	F	68	R	730	1280	1	0	120	24.09	0	0	4.69	2.8	1.4	133	1	0	1	1	0	73.3	37.7	26.9	1.4	10.3	131.3	348.1	118	52.2	39.4	8.9	28.3	19	36.8	82	9.61
ZY030000786014	F	67	R	1599	1974	0	0	126	26.67	0	1	9.01	7.1	1.4	96	1	0	1	1	1	78.0	41.9	19.7	2.13	22.7	221.8	726.6	26	70.4	21.3	12.3	25.6	20	36.5	50	11.96
ZY010000799943	M	39	R	1712	924	1	0	227	22.15	0	0	6.61	4.8	1.3	130	0	0	1	0	0	77.1	39.7	17.8	2.23	3.2	76.4	311.5	198.1	72.5	12.3	7.4	19.9	22	40.0	120	8.69
ZY010000801069	F	58	L	760	1596	0	0	76	25.15	1	0	3.51	2.4	0.9	109	0	0	1	1	0	71.3	40.8	17.4	2.35	6.3	93.0	411.2	35.1	65.5	28.4	9.9	4.5	21	39.2	110	9.28
ZY010000801086	M	45	L	1483	792	0	0	146	25.35	1	0	10.95	8.1	1.4	112	1	1	1	1	1	63.5	35.3	17.2	2.05	15.7	186.4	548.9	106	36.8	47.5	9.8	23.9	20	38.0	99	15.14
ZY010000801426	M	53	R	1793	3440	1	1	211	24.24	0	1	10.78	7.0	2.7	136	1	0	1	1	0	68.3	39.3	25.9	1.52	3.9	67.5	421.6	489.6	70.2	36	4.6	19.7	20	36.0	98	13.93
ZY010000802625	M	41	L	910	2360	1	1	63	22.58	0	0	7.48	4.9	1.9	148	0	0	1	1	0	68.3	41.1	17.3	2.37	3.9	104.3	505.8	130.4	54.1	13.8	2	26.3	18	36.6	88	9.78
ZY010000802651	M	67	L	428	2520	1	1	175	24.61	0	1	6.91	3.8	2.6	159	0	0	1	1	0	77.6	47.2	19.8	2.38	5.6	89.0	340	28.4	79.9	26.6	5.5	13.9	20	36.8	100	8.10
ZY010000803488	F	56	R	825	1080	1	1	158	18.73	0	0	5.45	3.5	1.5	135	0	0	1	1	0	79.7	43.3	19.2	2.26	3.8	46.8	334.5	543.3	53.8	10.8	4.4	29.9	19	36.9	88	11.18
ZY010008086502	M	40	R	1253	722	1	0	139	21.5	0	0	5.77	10.8	1.0	157	0	0	1	1	0	71.9	45.2	19.2	2.35	3.1	95.3	382.3	398.2	50.9	47.6	10.8	20	20	37.2	94	12.02
ZY010008086834	M	68	L	965	2000	1	0	136	20.83	0	0	7.64	6.9	0.6	130	0	0	1	1	0	70.7	37.5	14.6	2.57	3.8	65.7	340.3	163.5	31.8	22.6	7.6	9.7	18	36.8	84	10.89
ZY010008086890	M	57	R	1505	2236	1	0	167	27.13	0	0	4.47	2.6	1.2	147	0	0	1	1	0	71.0	42.7	38.5	1.11	5.8	75.7	345.2	88	65.3	43.1	7	4.6	18	36.7	76	5.53
ZY010008086904	M	46	L	1817	760	1	0	100	31.14	0	0	6.32	4.3	1.5	162	0	0	0	1	0	75.4	45	18.7	2.41	4.3	92.0	421.6	15.6	40.6	46.6	9.8	6.4	20	36.8	78	5.29
ZY010008086906	M	44	R	1370	1440	1	0	155	28.52	0	0	4.76	3.1	1.3	143	0	0	0	1	1	74.2	45.6	35.1	1.3	5.1	75.1	389.1	829.9	65.3	31	4.4	3.8	19	36.3	70	8.3
ZY010008086928	F	63	R	927	1792	1	1	55	21.16	1	0	7.57	5.2	1.8	127	1	0	1	1	0	71.4	36.5	19.9	1.83	3.8	84.0	387.0	16.4	4.7	44.6	14	1.2	20	38.0	80	7.30
ZY010008086952	F	73	L	870	468	1	1	152	18.97	0	1	5.2	3.4	1.3	112	1	0	1	1	1	65.6	37.2	16.8	2.22	7.1	95.4	351.6	4335.8	52.2	32.5	13.7	10.5	20	36.4	90	8.03
ZY010008086961	F	60	L	564	2940	0	0	90	23.19	0	0	8.11	6.0	1.4	134	1	0	1	1	1	74.2	43.1	17.4	2.48	6.8	71.2	330.5	1170.5	6.6	21.5	10.5	13.2	19	36.7	83	8.36
ZY010008087248	F	70	L	1582	2440	0	1	184	22.41	1	0	5.59	3.7	1.5	117	0	0	1	1	1	68.9	41.8	31.9	1.31	5.5	70.2	420.3	34.1	6	9.5	3.5	3.5	18	37.0	88	7.7
ZY010008087416	F	51	R	919	704	1	1	138	23.44	0	0	5.03	3.5	0.9	121	0	0	1	1	0	68.4	43.2	19	2.27	3.7	67.5	347.69	7	79.1	16.4	13.7	9.1	18	36.5	77	6.00
ZY010008087536	M	53	L	648	640	1	1	225	25.35	0	0	8.61	4.5	3.3	161	1	0	0	1	0	72.4	42	25.3	1.66	4.1	65.1	304.5	13.2	23.1	28	4	5.2	20	36.5	72	6.69
ZY010008087561	M	57	L	1087	1000	0	0	82	21.61	0	0	6.28	3.7	2.2	140	0	0	1	1	0	71.8	41.6	36.8	1.13	6.1	86.2	304.8	91.3	23.4	11	14.9	4.3	22	39.4	122	4.52
ZY010008088357	F	55	L	688	1680	1	1	166	27.77	0	0	5.16	2.6	2.1	120	0	0	0	1	0	75.5	41.8	23.9	1.75	5.9	65.8	340.7	33.3	75.7	35.6	1.3	22	20	36.9	78	6.38
ZY020000261226	M	55	R	1807	2288	0	1	45	20.42	1	1	8.07	4.9	1.8	125	0	0	0	1	0	62.9	37.4	26.7	1.4	5.7	124.7	379.1	27.2	39.9	32.9	10.5	1.8	18	36.8	82	10.47
ZY020000790722	M	79	L	863	3256	1	1	189	28.48	1	1	6.15	4.0	1.3	131	0	0	0	1	0	68.3	41.1	16.9	2.43	5.5	62.4	291.0	8.1	27.3	26.7	10.3	17.2	19	36.3	96	14.91
ZY040000789543	M	77	L	1020	1410	0	0	129	18.82	1	0	6.33	3.8	1.6	130	0	0	1	1	0	72.1	38.2	19.6	1.95	5.9	59.0	331.7	49.9	34.2	2.4	4	24.7	19	36.9	76	10.56
ZY010000804491	M	60	R	692	2090	1	1	97	20.8	0	1	5.60	4.1	1.1	135	0	0	1	1	0	73.8	43.3	34.6	1.25	4.4	81.3	344.7	11.4	54.8	24.4	8.6	28.7	19	37.0	105	7.28
ZY010000805895	M	64	R	495	540	1	0	129	28.09	0	0	7.77	5.1	1.5	134	0	0	1	1	0	74.2	40.5	26.5	1.53	10.3	158.5	570.8	1.9	51.7	23.2	6.1	23.9	18	36.7	65	15.07
ZY010000807269	M	70	R	800	1560	1	0	139	27.18	1	0	6.44	4.3	1.1	121	0	0	1	1	0	73.6	37.3	35.5	1.05	8.8	175.1	555.0	25.5	7.4	22.7	9.3	25.4	18	36.5	76	8.84
ZY010000807291	M	52	R	1451	416	0	0	239	26.72	0	0	7.50	4.9	1.9	140	0	0	0	1	0	65.4	42.9	27.7	1.55	6.6	83.7	609.1	343.1	66.8	39.7	7.3	2.1	19	36.4	85	9.79
ZY010000807307	M	40	L	1029	1102	1	0	103	23.44	0	0	9.41	6.3	2.4	122	1	0	1	1	0	79.5	42.7	32.1	1.33	4.9	137.4	444.0	17.3	35.9	21.5	3.1	17.3	18	36.4	96	20.03
ZY010000807655	M	58	R	1087	5920	1	1	90	24.61	1	0	8.36	5.4	2.3	119	1	0	1	1	0	72.0	40.9	21.4	1.91	5.7	92.8	476.9	184.2	79.8	47.4	3	15.3	19	36.8	84	10.01
ZY010000807990	F	65	R	815	2900	0	1	208	21.09	0	0	4.24	1.5	2.1	121	0	0	1	1	1	66.7	37.9	33.5	1.13	5.5	48.3	267.1	2.1	39.3	11.1	3.7	3.3	19	36.0	79	3.18
ZY010000808037	M	56	R	955	1856	1	1	77	22.86	0	0	5.31	2.8	2.0	141	1	0	1	1	0	66.2	42.8	18.1	2.37	4.7	108.1	453.3	48.9	41.3	16.6	4.7	24.4	18	36.2	85	3.70
ZY010008088217	F	72	R	844	1064	0	1	222	24.97	0	1	6.75	3.1	2.9	111	0	0	0	1	0	72.1	38.4	18.2	2.11	8.6	102.1	518.3	154.3	76.9	25	2.7	16.7	22	39.6	103	7.56
ZY010008088394	M	58	L	1703	720	1	0	123	19.98	1	0	5.63	3.0	2.2	146	0	0	0	1	0	72.9	46.8	26.1	1.79	5.2	69.6	420.3	99.7	59.5	5.6	14.9	10.9	19	37.2	65	3.96
ZY010008088407	F	68	R	1645	2040	0	0	209	26.64	0	1	8.05	4.9	2.3	127	1	0	1	1	1	80.4	39.9	35.9	1.11	4.8	75.5	411.8	67.4	67.6	21.4	14.3	25.5	18	36.3	74	10.08
ZY010008088414	M	41	R	755	1176	0	0	125	28.37	0	0	7.16	4.6	2.1	171	1	0	1	1	0	73.1	47.9	18.8	2.55	4.1	70.1	368	15.2	52.1	6.6	11.6	10.7	20	36.5	76	7.48
ZY010008088837	M	36	R	672	468	1	1	145	22.72	0	0	5.59	3.6	1.6	156	0	0	1	1	0	73.9	45.7	36	1.27	6.1	93.5	543.7	10	23.1	13.5	8.4	1.4	19	36.4	85	18.65
ZY010008088907	M	68	R	611	384	0	0	121	24.09	0	0	5.17	3.4	1.0	144	0	0	1	0	1	70.3	40.2	21.5	1.87	6.1	78.1	396.2	7	52	19.6	10.8	15.9	24	40.1	130	4.74
ZY010008089927	M	37	R	1676	2112	1	0	155	28.72	0	0	6.32	3.7	2.2	155	1	0	1	1	0	77.4	48.6	24.4	1.99	4.3	69.7	525.0	69.1	44.6	44.6	12.5	20.6	18	36.9	72	12.42
ZY020000400414	M	70	R	1903	1120	1	0	187	23.05	1	1	6.95	4.4	1.9	130	1	0	1	1	0	72.1	43.8	21.7	2.02	7.5	118.0	634.6	8.2	56.1	22.2	8.1	2.4	19	36.6	96	7.76
ZY020000540999	M	47	L	658	744	1	0	112	19.49	0	1	8.55	5.2	2.7	128	0	0	1	0	0	71.6	41.7	17.3	2.41	5.2	83.0	412.2	20.5	76	3.9	3.6	12	18	36.1	90	12.04
ZY020000798446	F	75	R	1212	4224	0	1	183	19.72	1	1	6.71	5.5	0.7	113	1	1	1	1	1	70.2	39.4	21.9	1.8	5.8	80.3	417.3	32.7	74.4	14.3	5.8	1.5	23	39.2	90	11.06
ZY020000798762	F	61	L	803	8160	1	1	83	24.75	0	0	11.07	7.7	2.6	117	0	0	1	1	0	76.3	41.8	19.5	2.14	13.6	150.5	631.6	2181.4	71.8	10.5	1.1	19	19	37.0	103	12.85
ZY020000801086	M	45	R	1363	3200	0	0	233	24.77	1	0	8.90	7.5	0.8	98	1	0	1	1	0	66.7	36.4	26.2	1.39	29.5	269.0	784.5	14.8	41.4	8.6	7.9	8.1	20	36.0	52	10.44
ZY020000802365	M	67	L	585	2080	0	1	130	21.97	1	0	7.13	4.5	2.0	141	0	0	1	1	0	68.7	42.8	37.5	1.14	8.3	95.9	440.6	87.4	44.1	43.7	10	19.1	19	36.5	77	8.49
ZY030000263323	M	15	R	614	1792	1	0	73	19.72	0	0	8.30	5.1	2.8	141	0	0	1	1	0	74.4	47.5	42	1.13	6.1	114.1	476.8	63.8	44.3	3.5	4.1	27.5	19	36.3	90	13.12
ZY030000406538	M	49	R	930	1440	1	0	221	23.81	0	0	16.05	11.0	3.2	133	1	1	1	1	0	63.2	37.7	31.7	1.19	5.9	119.7	428.8	8	5.1	6.3	8.9	18.3	20	36.6	83	18.75
ZY030000788972	M	69	R	1338	5576	0	0	65	20.2	0	0	6.34	3.6	2.3	137	1	1	1	1	0	73.1	40.5	18.5	2.19	7.3	131.4	348.1	47.3	15.2	31.8	2.3	8.8	19	36.4	85	11.94
ZY060000688275	F	62	L	814	1472	1	1	134	26.71	0	0	6.35	3.2	2.7	136	1	1	1	1	0	70.1	39.7	17.3	2.29	6.1	63.8	431.2	981.5	62.9	11.3	10.6	13	22	38.2	94	17.93
ZY010000807298	M	53	L	480	2205	0	1	154	28.58	0	1	6.72	3.8	2.0	148	0	0	0	1	0	82.3	42.9	29.8	1.44	5.3	112.7	607.7	134.7	18.4	26.8	8	6.4	19	36.6	86	9.66
ZY010000809410	M	71	L	670	1855	0	1	132	22.15	0	1	5.69	3.1	2.1	138	0	0	0	1	0	64.6	36.1	19.6	1.84	7.6	109.2	583.2	59.3	56.9	24.8	12	8.9	18	36.1	68	5.33
ZY010000810119	F	59	R	1881	1947	1	1	45	18.72	0	1	4.32	2.4	1.5	133	0	0	1	1	0	74.2	41.5	22.6	1.84	6.3	85.6	360.7	23.5	47.9	8.1	3.8	22.7	19	36.2	74	10.65
ZY010000810498	M	51	L	760	1152	1	1	215	23.11	0	1	11.72	10.0	1.1	145	0	0	1	1	0	75.7	46.1	17.8	2.59	7.7	123.1	273.1	0.9	26.2	33	14.4	16.5	20	36.9	82	14.70
ZY010000811002	M	42	R	1533	3072	1	0	200	23.14	0	0	6.32	4.6	1.3	160	1	0	0	1	0	77.3	47.7	21.3	2.24	4.4	73.2	391.3	524.6	10.4	17.6	9.5	8.7	19	36.8	88	13.96
ZY010000811041	F	36	R	896	2555	1	1	209	20.7	0	0	4.58	2.1	2.1	136	1	1	1	1	1	74.7	40.6	31.2	1.3	3.3	60.7	358.6	2.9	14	11.9	3.7	4	20	36.6	98	17.10
ZY010000811444	F	64	R	680	1272	1	1	117	25.56	0	1	4.65	2.3	1.8	107	1	1	1	1	1	71.7	38.2	27.3	1.4	8.0	88.3	374.9	239.8	76.4	9.7	7.4	11.7	18	36.6	64	5.91
ZY010000811864	F	58	R	1141	1036	1	0	47	21.64	0	0	13.06	8.5	4.0	133	1	0	1	1	0	66.7	32.2	14.7	2.19	6.0	101.1	510.3	2485.4	58.5	47.2	9.1	15.9	20	36.8	89	5.85
ZY010000812284	F	58	L	598	1456	1	0	72	25.71	0	1	6.86	3.7	2.5	107	0	0	0	1	0	71.8	42.6	37	1.15	4.9	64.6	418.7	3	43.4	41.7	5.2	6.4	19	36.3	80	11.75
ZY010000812290	F	75	L	1716	3800	1	1	205	19.65	0	0	5.92	3.8	1.7	99	0	0	1	1	1	80.2	37.3	25.2	1.48	8.8	138.9	418.9	222.2	14.5	24.7	10	8.8	20	37.2	90	13.20
ZY010000813435	M	64	R	862	1280	1	1	174	21.8	1	0	5.70	2.8	1.7	142	0	0	0	0	0	70.7	41.5	29.6	1.4	7.2	97.3	548.7	32.3	24.6	28.7	11.9	22.3	18	36.8	84	13.06
ZY010000813946	M	55	L	903	578	0	1	77	24.91	1	0	7.07	3.8	2.8	133	1	0	0	1	0	67.8	41.6	18.8	2.21	9.9	151.7	539.2	2.4	45.1	5.5	13.2	21.4	18	37.1	82	11.53
ZY010008090425	F	71	L	673	1683	1	0	58	25.33	0	0	8.80	6.6	1.6	142	0	0	1	1	0	75.7	45	20.5	2.19	7.7	85.7	657.4	2.6	41.6	18.9	7.3	19.6	20	36.3	70	9.49
ZY010008090632	F	48	L	1185	1400	0	0	40	26.67	0	0	4.28	2.8	1.1	140	1	0	1	1	0	77.0	40.4	16.2	2.5	7.7	67.9	517.4	2.2	60.8	22.2	5.7	28.2	20	36.5	72	5.45
ZY010008090689	M	71	L	1577	880	0	1	56	33.33	0	0	6.52	4.3	1.9	139	0	0	1	1	0	77.7	40.7	18.5	2.2	7.5	73.5	568.0	18.9	37.2	21.1	12	9.6	20	36.6	66	5.36
ZY010008090704	M	50	L	1610	1040	0	0	212	23.66	0	0	9.99	7.1	2.4	127	0	0	0	1	0	77.6	40.8	21.9	1.86	6.9	82.6	340.6	2.9	20.8	45.9	11.6	2.5	20	36.6	76	9.47
ZY010008091304	M	58	L	1637	957	1	1	161	21.3	0	0	8.61	5.6	2.4	128	0	0	0	0	0	72.9	45.7	19.6	2.33	3.6	92.5	435.1	216.1	47.3	19.9	3.3	16.4	18	36.3	76	9.04
ZY010008091730	M	43	L	1016	7844	0	1	187	24.03	0	0	9.85	8.2	1.5	151	1	0	1	1	0	73.2	39.5	19.3	2.05	6.1	121.2	451.2	3641.7	60.9	13.5	14.6	8.4	22	37.9	98	12.75
ZY010008091737	F	26	R	1285	252	1	0	171	24.61	0	0	6.94	4.4	2.2	116	1	0	1	1	0	71.6	45.4	25.2	1.8	5.0	71.6	460.6	4.2	5.9	46.7	1.9	28	20	36.5	75	7.34
ZY010008092047	F	58	R	1966	672	0	0	196	19.98	0	0	3.71	3.1	0.6	127	1	1	1	1	0	81.2	45.2	25.4	1.78	6.1	109.5	417.2	263.9	53	25.7	11.2	17.3	23	38.4	99	20.84
ZY010008092177	M	33	R	507	520	1	0	89	20.9	0	0	6.60	403	1.9	158	0	0	1	1	0	74.4	49.8	24.8	2.01	4.5	74.0	285.7	254.2	46.4	10.5	9.4	27.6	20	36.5	78	10.30
ZY020000672723	F	57	R	416	2400	1	1	208	19.65	0	0	7.95	4.3	2.9	117	1	0	1	1	1	78.2	42.6	23	1.85	6.2	83.6	357.5	106.1	66.3	18.1	1	23.3	26	39.2	106	12.85
ZY020000673663	F	53	R	431	1984	0	0	209	20.4	0	0	6.69	4.0	2.2	120	0	0	1	1	0	74.0	40.5	25.5	1.59	5.4	59.5	287.7	7.3	58.2	6.9	10.2	27.3	18	36.9	87	6.54
ZY020000802625	M	41	R	1563	2360	1	1	213	23.34	0	0	5.48	2.9	2.1	151	0	0	1	1	0	67.3	39.7	24.8	1.6	4.1	104.9	619.2	43	71.4	12.5	4.6	22	20	37.5	91	12.37
ZY020000806019	F	74	L	1306	4266	1	1	127	24.35	0	0	9.23	5.9	2.6	114	0	0	1	1	1	74.2	38.9	22.5	1.73	5.4	112.1	527.6	31.2	75.4	20	8	16.7	18	36.4	89	25.45
ZY020000809580	F	66	L	1733	2912	0	1	95	27.48	1	1	6.60	4.4	1.7	124	0	0	1	1	0	80.9	43.8	34	1.29	6.4	85.5	385.2	168.3	5.1	15.4	9	14.4	20	38.5	89	1.07
ZY030000265057	F	50	R	597	832	1	0	141	24.14	1	0	6.67	4.4	1.7	146	1	0	1	1	1	77.7	41.9	18.5	2.26	5.3	97.3	373.7	25.9	18.3	38.6	10.6	21	19	36.6	102	9.14
ZY030000805963	M	73	L	1865	1404	1	1	77	25	0	1	6.64	3.2	2.6	146	0	0	1	1	0	75.6	45.2	29.7	1.52	6.5	93.0	370.4	385.3	8.9	42.1	12	21.6	21	36.1	86	9.02
ZY040000261932	F	61	R	1120	1680	0	0	69	15.38	0	0	6.96	4.9	1.8	111	0	0	1	1	0	82.1	44	30.3	1.45	4.4	79.6	281.5	25.8	20.6	2.9	2.7	15.9	18	37.2	86	10.28
ZY030000421742	F	49	R	1893	1504	1	0	68	24.24	0	1	5.30	2.9	2.0	146	1	1	1	1	1	76.1	42.7	32.8	1.3	5.8	60.1	367	448.3	53.7	45.1	6.6	15.9	20	36.8	88	11.31
ZY020000628550	M	65	R	1895	648	1	0	139	24.8	0	0	9.23	5.2	2.9	138	0	1	1	1	1	66.6	34.7	14	2.48	6.7	92.6	325.39999999999998	6.7	6.7	3	7.6	12	20	37.2	100	10.08
ZY010000783985	F	65	L	882	1260	1	0	205	25.78	0	1	10.3	5.3	1.7	122	0	0	0	1	0	62.5	33.2	26.8	1.24	6	64.6	491.3	4.4	9.4	30.1	9.9	28.3	20	36.8	80	10.3
ZY010000783998	M	67	L	701	782	0	0	127	18.42	0	0	8.43	5.6	2.1	120	0	1	1	1	1	68.1	35.8	24.7	1.45	9.9	107.9	463.1	5000	9.3	19.9	7.9	5.3	31	37.2	96	10.86
ZY010000784608	M	49	R	1350	546	1	0	158	28.33	0	0	8.01	4.2	2.9	148	0	0	1	1	0	67.6	40.3	25.7	1.57	5.1	66.9	520.4	23.7	33.7	47.9	5.6	2.5	20	36.5	88	20.14
ZY010000786348	M	61	L	612	231	1	0	188	25.26	0	1	7.61	4.8	1.6	138	0	0	1	1	0	60.3	34.8	14.4	2.41	7.1	119.2	436.7	99.1	60.9	29.7	1.9	26.3	20	37.2	78	11.64
ZY010000787132	M	25	L	2000	260	0	0	163	16.85	0	0	9.08	7.2	1.3	96	1	0	1	1	1	96	37.5	18.5	2.03	3.5	39.4	267.1	195	38.4	46.4	13.7	12.9	20	38.8	110	11.62
ZY010000788267	M	47	R	1389	2100	1	1	208	27.68	0	1	10.02	7.5	1.5	145	1	1	0	1	0	79.9	43.8	19.1	2.29	3.7	70.7	336.5	20.7	50.2	21	10.5	20.8	18	36.8	88	11.09
ZY010000790480	F	65	L	1155	350	1	0	50	22.43	0	1	5.78	3.4	1.8	107	0	1	1	0	0	72	41.5	25.8	1.61	17	207.1	437	153.5	25.4	40.4	5.3	6.1	20	36.9	80	12.57
ZY010000790698	M	64	R	784	360	1	0	154	23.12	0	0	8.56	5.2	2.2	109	1	1	1	1	0	65.9	37.8	35.3	1.07	6.6	107.7	472.9	114.2	38	22.2	9.1	1.8	20	37.2	100	9.11
ZY010000790856	F	45	R	1330	442	1	0	135	19.53	0	0	8.7	4.5	3.4	149	0	0	1	0	0	76.6	42.9	20	2.15	4.2	65.3	347.1	35.5	16.9	37.1	9.6	5.4	20	36.8	90	14.88
ZY010000791054	M	38	L	1410	476	1	0	100	18.34	0	0	6.06	3.3	2.2	160	0	0	0	1	0	65	40.6	17.8	2.28	3.8	90.6	359.7	62.2	64	47.1	3.2	10	20	37.4	80	19.59
ZY010000791089	F	55	R	1202	512	0	0	200	25.59	0	0	7.83	3.5	3.9	131	0	1	1	1	1	70.6	40.4	17.3	2.33	5.6	65.3	325.3	51	68.1	42.7	3.6	2.8	20	37.6	100	13.01
ZY010000791775	F	51	R	426	792	1	0	152	26.44	0	0	8.6	5.4	2.2	125	0	0	1	1	0	70.1	39.4	17.7	2.23	5.7	67.2	382.5	3854.1	32.8	21.1	3.3	12	20	37	116	12.32
ZY010000791777	F	53	L	883	493	1	1	74	30.41	0	1	4.22	2.4	1.4	123	0	0	1	1	1	67.9	41.5	19.4	2.14	5.2	53.9	331.7	12.4	5.3	8.4	2.8	20.3	20	37.4	102	6.37
ZY010000792342	M	56	L	1309	375	1	0	234	19.03	0	0	8.48	4.9	3.0	145	0	0	0	0	0	63	40.7	27.1	1.5	4.6	88.1	465.5	6.1	55.8	38.5	14.8	25.3	19	37	90	16.11
ZY010000793380	M	63	L	1883	390	1	0	89	24.28	0	1	6.03	3.5	1.9	149	0	0	0	0	0	64.8	38.1	32.6	1.17	5.9	83.5	489.1	58.9	15.3	5	10.9	17.5	19	37	96	5.15
ZY010000793382	F	59	L	1898	875	1	1	199	19.65	1	0	8.09	5.3	2.3	89	0	0	1	1	1	67.6	37	25	1.48	11.4	247.9	409.5	101.6	69.6	7.9	12.9	25.8	20	37.2	104	7.19
ZY010000794906	F	58	R	749	260	1	0	223	25.07	0	0	6.58	3.8	2.2	132	0	0	1	1	0	71.7	42	31.3	1.34	5.7	71.4	476.2	130.7	80	20.4	12.2	28.6	20	36.8	80	11.75
ZY010000795079	M	41	R	1581	360	1	0	240	30.41	0	0	6.49	3.8	1.9	173	1	0	1	1	0	74.4	45.7	21.1	2.17	4.1	90.8	454.5	21.8	39.7	34.4	5.9	9.9	20	36.8	84	8.49
ZY010000795309	F	68	R	1187	1066	0	0	160	25.53	0	1	6.49	3.8	2.1	131	0	1	1	1	1	79.6	42.7	35.6	1.2	4.6	69.6	380.3	6.5	36.8	21.1	4.6	7.2	21	38.8	90	12.33
ZY010000795974	F	68	L	1530	560	1	0	55	22.51	1	1	6.36	3.6	2	101	0	0	1	0	0	73.1	39.1	15.2	2.57	11.6	116.6	406.4	682.9	74.1	9.2	9.4	20.7	20	36.8	92	8.15
ZY010000796056	F	58	R	968	832	0	0	188	24.77	0	1	14.89	13.8	0.7	124	0	0	1	1	1	65.1	34.7	33	1.05	11.3	183.9	362.7	27.1	19.3	12.9	9.4	10.9	21	36.8	84	3.9
ZY010000796261	M	54	R	738	987	1	0	67	24.68	0	0	6.28	4.2	1.6	133	0	1	0	0	1	67	39.7	19.6	2.03	6.7	102.2	362.3	9.7	70.6	41.3	6	22.5	19	37.2	92	11.36
ZY010000796296	M	39	L	524	480	1	0	108	30.09	0	0	7.73	5.2	1.9	146	0	0	1	1	0	83	45.7	26	1.76	6.3	104.5	566.1	34	18.6	21.9	7.6	16.7	20	37.8	80	9.25
ZY010000796378	M	66	R	531	7245	1	1	102	21.83	0	0	5.58	3.9	1.1	142	0	1	0	1	1	62.4	37.5	24.4	1.54	4.8	77.9	378.5	36.8	26.9	17.8	9.4	25.3	19	37	80	9.65
ZY010000796607	F	54	L	1596	612	1	1	42	24.34	0	0	7.69	5	2.1	140	0	0	1	1	1	70.8	44.6	35.4	1.26	7.4	59.3	417.8	502.6	77	13.6	12.2	27.9	19	37	82	10.71
ZY010000796623	M	69	R	731	312	1	0	217	19.1	0	0	4.39	3	1	111	0	0	1	0	0	58.8	24.2	11.1	2.19	18	206	432.5	64.7	79.7	7.7	3.2	14.9	20	38.5	82	7.08
ZY010000796654	M	53	L	1843	640	1	0	155	27.48	0	1	7.89	6	1.1	155	0	0	0	1	0	54.6	32.5	20.6	1.58	6.4	90.8	412.0	246.7	21.6	32.5	4.2	2.9	20	36.8	80	7.32
ZY010000796674	F	61	L	1470	253	1	0	100	20.24	0	1	9.78	6.7	2.4	143	0	0	1	0	0	75.4	43	17.5	2.46	4.6	73.6	307.6	20.1	9	13.5	8.8	22.5	21	36.8	104	13.13
ZY010000797103	M	67	R	833	3000	1	0	224	34.55	0	1	9.13	5.9	2.6	124	0	0	1	1	0	75.7	41.6	20.7	2.01	10.7	192.3	617.1	83.8	68.6	17.9	2.8	23	19	36.8	90	11.46
ZY010000797629	F	39	L	563	600	1	0	90	20.03	0	0	4.34	2.5	1.5	135	0	0	0	1	0	67.8	40.8	15.9	2.57	4.1	62.4	281.2	28.5	75.3	19.6	9.7	24.7	19	37.4	80	10.65
ZY010000798536	F	40	L	994	720	0	0	222	21.37	0	0	5.36	2.2	1.7	107	0	1	1	1	0	66.6	37.7	14.7	2.57	6.9	60.5	247.1	66	64.7	3.1	1.9	19.6	20	36.8	102	16.24
ZY010000798628	F	39	L	579	243	1	0	147	20.81	0	0	7.25	4.5	2.2	125	0	1	1	1	0	71.9	36.2	29.4	1.23	4.1	68.1	275.4	9.1	36.5	23	12.4	13.3	20	36.8	98	16.96
ZY010000798685	M	51	R	1902	800	1	0	162	25.39	0	0	9.22	6	2.1	152	0	0	1	1	0	66.9	39.9	38.7	1.03	6.2	78.9	432.7	4	38.3	21.7	13.1	22.1	20	37	80	9.71
ZY010008081281	M	61	L	1905	816	0	0	111	27.49	0	0	16.47	14	1.2	135	0	1	1	1	1	62.4	34	21.5	1.58	4.6	114.7	452.1	2964.4	74.2	7.5	10.7	15.4	20	37	98	16.57
ZY010008081298	M	60	L	1782	266	1	0	211	23.46	0	0	8.27	5.6	1.7	153	0	0	0	1	0	64.7	38	26.8	1.42	5	100.6	397.3	181.5	34.1	5.8	6.1	7.2	19	36.9	84	7.79
ZY010008082059	F	73	L	1024	456	1	0	165	19.5	1	0	5.27	3	2.4	78	0	0	1	1	0	50.9	28.5	17.8	1.6	5.5	141.4	301.7	4.5	29.7	36	8.2	28.8	18	37	100	4.85
ZY010008082065	F	25	R	1054	1320	1	1	207	20.4	0	0	15.15	12.4	2	99	0	0	1	1	0	55.7	34.1	22.9	1.49	3.1	70.5	525.5	16.1	41.7	37.1	5.3	17.5	19	37.2	104	8.92
ZY010008082124	M	67	L	1523	630	1	0	40	22.04	1	1	6.29	3.5	1.9	146	0	1	1	1	1	71.2	39.1	18.6	2.1	16.5	254.2	575.79999999999995	5.1	14.6	33.6	13.6	21.8	20	37	82	6.22
ZY010008083048	M	56	L	1052	380	1	0	150	30.86	1	1	14.51	13.4	0.7	150	0	0	1	1	0	64.2	39.5	17.1	2.31	6.2	79.8	578	4436.5	9.4	22.3	5.7	26.6	19	37	80	14.51
ZY010008083121	M	52	R	485	350	1	0	54	23.74	0	1	8.38	6.3	1.6	137	0	0	1	1	0	63.9	38.5	25.7	1.5	5.5	115.5	310	753.6	67.5	31.8	7.1	4.5	20	36.8	80	12.75
ZY010008083142	M	59	L	1845	513	1	0	140	27.18	0	1	9.05	6.4	2.3	149	0	0	1	1	0	65.7	36.5	28.3	1.29	6	93.7	273	32.1	42.4	4.4	9.8	11.3	21	39.2	110	9.67
ZY010008083639	F	42	R	1578	480	0	0	83	19.38	0	0	8.68	8.1	0.5	104	0	0	1	1	0	64.5	37.6	28.3	1.33	2.4	48.8	298.60000000000002	161.8	40.9	40.1	3.2	15.8	21	38.4	106	4.58
ZY010008083707	F	69	R	1312	390	0	1	238	19.39	1	0	3.85	3.0	0.7	100	0	1	1	0	0	64.2	32.9	28.1	1.17	4.9	62	541.6	23.8	18.4	13.5	6.7	17.4	21	37	98	9.44
ZY010008083897	M	65	R	1717	728	1	0	40	21.35	0	0	7.37	5.2	1.5	96	0	0	1	1	0	54.6	30.1	26.9	1.12	6.3	82.7	249.5	21.1	53.1	28.4	13.8	20.5	18	37	98	6.8
ZY010008083899	F	58	R	1199	952	1	0	93	25.2	0	1	5.35	2.8	1.8	103	0	0	1	1	0	67.5	35.2	25.7	1.37	13.3	184.1	580.5	11.3	68.9	9.2	9.6	16	19	36.6	80	5.35
ZY010008083907	M	61	R	494	768	1	0	47	22.96	0	0	6.67	4.7	1.5	143	0	0	1	1	0	68.2	35.6	24.7	1.44	6.2	127.7	268.2	16.6	56.6	2.2	3	27.5	20	36.2	78	6.67
ZY010008083924	F	59	L	650	1350	1	1	231	28.98	0	0	10.63	6.7	3.2	104	0	0	1	1	0	75.2	40.6	22.4	1.81	4.1	67.7	504.6	1483	40.4	12.2	12.8	11.3	20	37	86	9.78
ZY010008083932	M	67	L	931	837	1	1	140	22.89	0	1	11.62	9.7	1	105	0	0	1	1	0	49.1	24.4	16.8	1.45	8	172.6	380.4	49	52	35.9	4.4	21.9	19	37.4	84	11
ZY010008083942	F	26	L	871	2703	0	1	110	21.36	0	0	14.93	13	1.6	108	0	1	1	1	1	77.3	38.8	21.2	1.83	5.3	126.7	401.2	69.3	52.9	10.7	14.4	8.8	20	39	130	13.76
ZY010008084069	F	57	R	988	320	1	0	163	20.83	0	0	8.11	7.2	0.9	128	0	0	1	1	0	52.9	28.9	11.7	2.48	5.3	89.6	395	88.9	72.1	26	11.2	7	20	36.8	100	15.52
ZY010008084914	F	34	R	1816	608	0	0	113	27.1	0	0	7.86	4.2	2.9	147	0	0	1	1	0	60.3	25.6	21.3	1.2	3.8	40.5	543.5	642.2	16.1	10.8	7.7	1.4	20	38.4	108	15.83
ZY010008085307	F	52	L	899	160	0	0	97	23.78	0	0	8.56	6.1	2	128	0	0	1	1	0	60.9	31.7	21.7	1.46	4.2	70	211.7	19.5	72.2	7.1	1	20.9	20	37	90	11.34
ZY010008085321	M	60	R	1978	1504	1	1	148	24.73	0	1	18.76	16.7	1.5	147	0	0	1	1	0	58.9	36.8	15.8	2.33	5.5	90.5	510.4	7.5	38.6	6.8	6.5	14.2	20	38.8	100	16.97
ZY010008085334	M	53	R	1193	1224	1	0	209	23.83	0	1	7.04	4.1	1.4	115	0	0	1	1	1	61.8	35.3	14.1	2.5	14.4	538.8	323.3	1558.4	10.1	29.6	4.1	15.1	20	40	120	5.96
ZY010008085351	F	49	R	1733	240	1	0	41	24.56	0	0	12.59	10.7	1.7	122	0	0	1	1	0	63.1	35.1	30.3	1.16	4.8	65.9	591.6	22.6	48.7	17	7	22.7	20	37.4	80	15.17
ZY010008085355	F	60	L	1560	336	0	0	122	22.31	0	0	3.55	2.5	1	115	0	0	1	1	0	60.6	32	15.6	2.05	4.4	82.7	597.6	12.9	45.9	37.4	2.1	17.2	20	38	98	16.73
ZY010008085551	F	53	R	1869	294	1	0	197	25.81	0	0	18.61	15.9	2	133	0	0	1	1	0	72.9	38.4	34	1.13	5.9	66.9	520	4.6	3.1	21.7	2.8	10.7	20	38.5	100	9.53
ZY010008085580	M	64	R	485	390	1	0	161	20.7	0	1	8.04	4.4	2.4	112	0	0	0	1	1	72.6	38.1	15.9	2.39	15.1	207.8	479.8	4.2	11.7	4.5	4.6	16.2	20	37	82	8.04
ZY010008085837	F	49	L	1224	6283	0	1	173	21.88	0	0	8.19	7.4	0.4	114	0	0	1	1	0	57.2	29.2	12.1	2.42	3.2	65.2	236.1	17.3	44.2	44.3	10.3	11.5	20	37.4	110	13.28
ZY020000253068	F	69	R	1318	360	1	0	140	21.48	0	1	4.85	3	1.4	133	0	1	1	1	1	64.6	36.7	35.3	1.04	6.6	117.8	230.3	187.9	46	37.7	1.8	5.3	20	39	98	15.82
ZY020000308198	F	52	L	560	1080	1	0	135	20.96	0	1	6.01	2.6	2.8	120	0	0	0	0	0	69.9	41.9	29.9	1.4	4.6	51.1	505.2	502.6	8.8	4	14.9	10.9	20	37.2	94	6.17
ZY020000561145	M	46	L	1745	160	1	0	94	32.05	0	0	5.93	2.5	3	153	0	0	0	1	0	76.1	40.4	26.6	1.52	5.4	79.3	402.3	224.8	72.8	39.4	13.4	18	20	38.2	100	9.51
ZY020000577389	M	67	L	915	1710	1	1	169	22.48	0	1	7.35	4.5	2.3	147	0	0	0	1	0	72	39.1	27.3	1.43	9.9	213.5	588.8	26.4	61.9	27.2	5.1	3.3	20	37	82	9.77
ZY020000706612	F	53	L	401	805	0	1	79	30.04	0	0	6.58	4.44	1.51	116	0	0	1	1	0	80.4	39.9	34.7	1.15	4.64	59	383.2	13.3	76.5	13.1	13	12.9	20	38.5	95	4.72
ZY020000744300	M	58	L	1395	576	1	0	141	29.75	0	0	7.13	0.4	0.1	145	0	0	1	1	0	75.5	40.1	17.9	2.24	5.8	105.8	285.60000000000002	13	41.1	28.5	2.6	18.5	20	37.2	100	8.41
ZY020000763555	M	66	R	1288	240	1	0	125	26.12	0	1	6.25	3.9	1.7	154	0	0	1	1	1	69.2	39.6	26.2	1.51	6.1	105	486.4	320.3	25.5	27.6	8.7	24.8	19	36.8	80	10.41
ZY020000776910	M	56	L	466	486	1	1	61	24.22	0	1	12.87	8.1	2.5	115	0	0	1	1	0	74.6	38.2	16.1	2.37	25.7	883.7	549.6	7.2	21.3	20.5	14.5	11.2	19	37.5	80	5.68
ZY020000779421	F	63	R	1910	836	1	1	171	24.88	1	1	6.13	4.5	1.4	103	0	0	1	1	0	70.4	36.6	15.2	2.41	6.1	72.4	463.9	2726	79.4	36.9	4.1	25.8	20	36.8	90	5.38
ZY020000782633	F	52	L	1570	270	0	0	180	22.37	0	0	8.47	5.2	2.6	132	0	1	1	1	1	77	39.6	23	1.72	4.6	78.4	420.7	45.6	63.6	11.8	13.1	19.9	20	36.7	102	18.86
ZY020000787107	F	68	L	990	1276	1	1	101	23.14	1	0	8.68	6.2	1.7	95	0	0	1	1	0	60.6	35	14.3	2.44	7.5	80.7	494.2	83.9	79.8	10.3	11.5	6.4	20	36.5	90	5.78
ZY020000787792	F	70	L	989	324	1	0	42	21.75	1	0	5.49	2.8	1.8	132	1	0	1	1	1	74.8	37.5	15.1	2.49	4	73.1	478.1	12.5	52.2	2.1	8.6	8.5	20	37.5	90	7.99
ZY020000788035	F	71	L	1506	528	1	1	112	20.81	1	0	10.24	7.6	1.6	104	0	1	1	1	1	78.5	40.2	23.9	1.68	24	260.5	425	17.3	24.9	43.3	9.6	25.1	19	37	80	6.82
ZY020000788917	F	70	L	1817	693	1	1	148	21.75	1	0	6.97	5.9	0.9	113	0	0	1	1	0	64.3	35.9	15	2.39	9.1	66.6	271.10000000000002	3.9	74.9	27.9	13.6	22.4	19	37.5	98	13.68
ZY020000790829	M	58	R	1923	312	0	0	146	19.83	1	1	4.96	2.9	1.4	149	0	0	1	1	0	71.6	45.2	39.6	1.14	6.1	69.7	441.7	37.9	35.2	4.6	5.2	3	19	39	102	10.87
ZY020000791522	F	61	R	862	252	1	0	155	24	0	1	7.66	4.3	2.8	135	0	0	0	1	1	70.6	42.2	22	1.92	7.2	75	211.2	126.2	13.4	10.9	13.7	16.1	19	36.8	80	11.08
ZY020000794989	M	57	L	1011	432	1	0	182	19.83	0	0	8.46	6.1	1.7	126	0	0	1	1	1	79.7	38.3	26.2	1.46	3.7	77.2	320.3	104.4	63.3	14.3	12.7	11.5	20	39	102	7.6
ZY020000795405	F	41	R	822	2376	1	1	206	25.53	0	0	7.5	4.7	2.2	93	0	0	1	1	1	66	37.8	22	1.72	5.9	73.9	393.6	11.4	49.3	4.1	10.6	28.8	20	37	102	11.38
ZY020000796709	M	50	L	1553	380	1	0	55	28.73	0	1	6.88	3.9	2.4	131	0	0	0	1	0	70	44.5	40.5	1.1	7.7	86	356.4	11.3	9.4	2.1	11	25.3	20	36.8	80	8.25
ZY020000797576	M	37	L	1218	322	1	0	140	20.2	0	0	7.53	4	3	146	0	0	0	0	0	69.1	40.9	37.5	1.09	4.6	80.3	359.2	20	12.4	10.2	1.8	15.4	20	37.2	98	11.64
ZY030000263016	M	69	R	561	700	1	0	195	26.03	0	1	6.44	3.4	2.3	145	0	0	1	1	0	72.3	41.2	17.9	2.3	6	100.5	333.2	1088	30.2	38.7	7.5	21.6	20	37	90	11.42
ZY030000542615	M	63	L	1746	425	0	0	206	24.16	1	0	14.43	13.3	0.5	158	0	0	1	1	0	70.4	36	33.6	1.07	8.5	126.8	475.9	5.6	8.1	10.9	4.9	9.9	20	39.5	100	14.69
ZY030000620380	F	55	R	696	468	1	0	157	28.94	0	1	6.57	4.6	1.6	125	0	0	0	1	0	72.7	42.7	17.4	2.46	3.1	52.7	283	38.2	65.4	3	9.9	16.6	19	36.8	80	7.34
ZY030000692105	F	73	R	1216	640	1	0	111	28.63	0	1	7.71	5.3	1.7	115	0	0	1	1	0	59.1	28.1	11.2	2.52	3.7	74.1	420.3	2452.2	60.9	35.2	4.5	9.7	19	37.5	80	13.9
ZY030000701613	F	58	R	662	432	1	0	106	22.22	0	0	6.75	3.9	2.2	137	0	0	0	0	0	83.7	48	19.5	2.46	5.3	61.5	408.4	44.6	23	3	2.7	22	20	36.8	80	8.37
ZY040000306877	F	66	L	1617	1026	1	1	106	24.46	1	1	5.64	2.9	2.2	132	0	0	1	1	0	77.3	42.8	32.9	1.3	6.7	74.2	355	3.6	53.8	12.7	10.7	16.5	19	36.5	82	10.52
ZY040000690433	F	52	L	1234	495	1	0	153	25.15	0	1	4.86	2.9	1.3	101	0	1	1	1	0	72.8	36.8	23.3	1.58	8.5	169.8	367.8	14.4	43.5	38.8	14.5	14.5	19	36.8	82	12.8
ZY050000405488	F	44	R	442	276	1	0	106	23.14	0	0	6.48	4	2	145	0	1	1	1	0	73.6	44.5	43.6	1.02	6.3	67.9	305.1	144.2	34	21.1	4.1	9.7	19	36.5	80	3.23
ZY060000411656	M	62	L	1203	891	1	1	215	22.1	0	0	4.15	2.4	1.3	126	0	0	1	1	0	73.4	36.3	25.4	1.43	7.4	119.7	305.1	25.8	69.9	3.5	1.3	12.6	19	37	80	6.88
ZY060000411657	F	55	R	724	345	1	0	97	22.94	0	1	6.93	4.4	2	134	0	1	1	1	1	76.6	38.7	35.2	1.1	4.9	68.8	408.8	17.7	34.7	34.2	14.6	28.2	20	38.5	85	10.56
						0 meas absence of hydronephrosis, 1 means hydronephrosis	0 meas absence of staghorn calculi, 1 means staghorn calculi		BMI body mass index	0 means no diaabetes, 1 means diabetes	0 means no hypertension, 1 means hypertension													AGR: albumin globulin ration							tfh: follicular helper T cell	tph: peripheral helper T cell
